# Supplementary material for: Comparative Transcriptome Profiling of Dairy Goat MicroRNAs from Dry Period and Peak Lactation Mammary Gland Tissues
Source: PLoS One. 2012 Dec 26;7(12):e52388. doi: 10.1371/journal.pone.0052388 (PMC3530564; doi:10.1371/journal.pone.0052388)
Supplement: Table S1 — The categories of small RNAs detected in the mammary gland during the dry period and peak lactation. (XLS) [file pone.0052388.s004.xls]

## Sheet: Table S1
Supplementary information, Table S1. The categories of small RNAs during the dry period and peak lactation of the mammary gland.
category of	mid-lactation mammary gland		dry period mammary gland
small RNAs	Solexa reads	Percent (%)	Solexa reads	Percent (%)
miRNA	5023649	0.3197	8041335	0.5415
rRNA	4508080	0.2869	2833058	0.1908
repeat	133230	0.0085	78240	0.0053
scRNA	21571	0.0014	21491	0.0014
snRNA	42150	0.0027	42932	0.0029
snoRNA	37942	0.0024	34835	0.0023
srpRNA	75544	0.0048	17251	0.0012
tRNA	548463	0.0349	270735	0.0182
exon_antisense	767	0	877	0.0001
exon_sense	133657	0.0085	53928	0.0036
intron_antisense	6057	0.0004	5191	0.0003
intron_sense	18775	0.0012	22724	0.0015
unann	5163006	0.3286	3428778	0.2309
Total	15712891	1	14851375	1
