# Supplementary material for: Comparative Transcriptome Profiling of Dairy Goat MicroRNAs from Dry Period and Peak Lactation Mammary Gland Tissues
Source: PLoS One. 2012 Dec 26;7(12):e52388. doi: 10.1371/journal.pone.0052388 (PMC3530564; doi:10.1371/journal.pone.0052388)
Supplement: Table S2 — Summary of the miRNAs found in the mammary gland during the dry period and peak lactation. (XLS) [file pone.0052388.s005.xls]

## Sheet: Table S2
Supplementary information, Table S2. Summary of the miRNAs found in the mammary gland during the dry period and peak lactation.
miRNA name	Most miRNA sequence (5'-3')	P_count	D_count	length (bp)	Pre-miRNA arm
chi-let-7a	UGAGGUAGUAGGUUGUAUAGUU	2406729	1824700	22	5p
chi-let-7a*	CUAUACAAUCUACUGUCUUUCC	36	14	22	3p
chi-let-7b	UGAGGUAGUAGGUUGUGUGGUU	443620	32993	22	5p
chi-let-7c	UGAGGUAGUAGGUUGUAUGGUU	341112	27377	22	5p
chi-let-7d	AGAGGUAGUAGGUUGCAUAGUU	44760	6057	22	5p
chi-let-7e	UGAGGUAGGAGGUUGUAUAGUU	84055	9118	22	5p
chi-let-7f	UGAGGUAGUAGAUUGUAUAGUU	2514813	2026006	22	5p
chi-let-7g	UGAGGUAGUAGUUUGUACAGUU	235115	63926	22	5p
chi-let-7i	UGAGGUAGUAGUUUGUGCUGUU	36090	7123	22	5p
chi-miR-1	UGGAAUGUAAAGAAGUAUGUAU	99009	56287	22	3p
chi-miR-100	AACCCGUAGAUCCGAACUUGUG	2179	791	22	5p
chi-miR-101	UACAGUACUGUGAUAACUGAA	90249	43845	21	3p
chi-miR-103	AGCAGCAUUGUACAGGGCUAUGA	214780	280256	23	3p
chi-miR-106	AAAAGUGCUUACAGUGCAGGUAG	18	3	23	5p
chi-miR-106b	UAAAGUGCUGACAGUGCAGAUA	1626	459	22	5p
chi-miR-107	AGCAGCAUUGUACAGGGCUAU	79315	69411	21	3p
chi-miR-10a	UACCCUGUAGAUCCGAAUUUGU	7604	4138	22	5p
chi-miR-10b	UACCCUGUAGAACCGAAUUUGU	7313	4746	22	5p
chi-miR-1185	AGAGGAUACCCUUUGUAUGUUC	27	22	22	5p
chi-miR-1197	UAGGACACAUGGUCUACUUCU	2	0	21	3p
chi-miR-122	UGGAGUGUGACAAUGGUGUUUG	54	22	22	5p
chi-miR-1224	GUGAGGACUCGGGAGGUGGAG	3	0	21	5p
chi-miR-1248	ACCUUCUUGUAUAAGCACU	26	25	19	5p
chi-miR-1249	ACGCCCUUCCCCCCCUUCUUCA	24	10	22	3p
chi-miR-124a	UAAGGCACGCGGUGAAUGCCAA	100	52	22	3p
chi-miR-124b	UAAGGCACGCGGUGAAUGCCAA	100	52	22	3p
chi-miR-125a	UCCCUGAGACCCUUUAACCUGU	5849	2311	22	5p
chi-miR-125b	UCCCUGAGACCCUAACUUGUGA	12384	3801	22	5p
chi-miR-126	CAUUAUUACUUUUGGUACGCG	240	214	21	5p
chi-miR-126*	CGUACCGUGAGUAAUAAUGCG	984	545	21	3p
chi-miR-127	UCGGAUCCGUCUGAGCUUGGCU	2432	791	22	3p
chi-miR-1271	CUUGGCACCUAGUAAGUAC	83	34	19	5p
chi-miR-128	UCACAGUGAACCGGUCUCUUU	8512	1408	21	3p
chi-miR-129-3p	AAGCCCUUACCCCAAAAAGCAU	53	16	22	3p
chi-miR-1296	UUAGGGCCCUGGCUCCAUCUCC	13	1	22	5p
chi-miR-1298	UUCAUUCGGCUGUCCAGAUGU	1	0	21	5p
chi-miR-1306	CCACCUCCCCUGCAAACGUCCA	53	17	22	5p
chi-miR-1307	ACUCGGCGUGGCGUCGGUCGUG	331	96	22	3p
chi-miR-130a	CAGUGCAAUGUUAAAAGGGC	1361	640	20	3p
chi-miR-130b	CAGUGCAAUGAUGAAAGGGCAU	190	21	22	3p
chi-miR-132	UAACAGUCUACAGCCAUGGUCG	22	6	22	3p
chi-miR-133a	UUGGUCCCCUUCAACCAGCUGU	60	25	22	3p
chi-miR-133b	UUUGGUCCCCUUCAACCAGCU	7	2	21	3p
chi-miR-134	UGUGACUGGUUGACCAGAGU	1	0	20	5p
chi-miR-1343	UGGGGAGCGGCCCCCGGGCGGG	2	0	22	5p
chi-miR-1343*	CUCCUGGGGCCCGCACUCUCG	7	6	21	3p
chi-miR-135a	UAUGGCUUUUUAUUCCUAUGU	156	97	21	5p
chi-miR-135b	UAUGGCUUUUCAUUCCUAUGUGA	2	0	23	5p
chi-miR-136	ACUCCAUUUGUUUUGAUGAUGGA	112	62	23	5p
chi-miR-137	UUAUUGCUUAAGAAUACGCGUAG	1	1	23	3p
chi-miR-138	AGCUGGUGUUGUGAAUCAGGCCG	97	9	23	5p
chi-miR-1388-5p	AGGACUGUCCAACCUGAGAAU	36	6	21	5p
chi-miR-139	UCUACAGUGCACGUGUCUCCAGU	304	149	23	5p
chi-miR-140	ACCACAGGGUAGAACCACGGA	90402	42673	21	3p
chi-miR-141	UAACACUGUCUGGUAAAGAUGG	789	759	22	3p
chi-miR-142	CCCAUAAAGUAGAAAGCACU	5728	1831	20	5p
chi-miR-142*	GUAGUGUUUCCUACUUUAUGGA	264	38	22	3p
chi-miR-143	UGAGAUGAAGCACUGUAGCUC	92508	51917	21	3p
chi-miR-1434	GAAGAAAUCUAAGGUCUGAGG	127	54	21	3p
chi-miR-144	UACAGUAUAGAUGAUGUAC	86	179	19	3p
chi-miR-145	GUCCAGUUUUCCCAGGAAUCCCU	41213	6254	23	5p
chi-miR-1468	CUCCGUUUGCCUGUUUUGCU	164	89	20	5p
chi-miR-146a	UGAGAACUGAAUUCCAUAGG	110	65	20	5p
chi-miR-146b	UGAGAACUGAAUUCCAUAGGCUGU	17180	17754	24	5p
chi-miR-147	GUGUGCGGAAAUGCUUCUGCUA	8	1	22	3p
chi-miR-148a	UCAGUGCACUACAGAACUUUGU	15336	23122	22	3p
chi-miR-148b	UCAGUGCAUCACAGAACU	2171	1232	18	3p
chi-miR-150	UCUCCCAACCCUUGUACCAGUG	354	285	22	5p
chi-miR-151	CUAGACUGAAGCUCCUUGAGGA	1466	987	22	3p
chi-miR-151*	UCGAGGAGCUCACAGUCUAGU	1946	1754	21	5p
chi-miR-152	UCAGUGCAUGACAGAACUUGG	19376	11370	21	3p
chi-miR-153	UUGCAUAGUCACAAAAGUGAUCA	2	1	23	3p
chi-miR-154	UAGGUUAUCCGUGUAGCCUUCG	4	3	22	5p
chi-miR-155	UUAAUGCUAAUCGUGAUAGGGGU	722	408	23	5p
chi-miR-15a	UAGCAGCACAUAAUGGUUUGU	1467	330	21	5p
chi-miR-15b	UAGCAGCACAUCAUGGUUUACA	772	210	22	5p
chi-miR-16a	UAGCAGCACGUAAAUAUUGG	758	245	20	5p
chi-miR-16b	UAGCAGCACGUAAAUAUUGG	768	244	20	5p
chi-miR-17-3p	ACUGCAGUGAAGGCACUUGUAG	342	157	22	3p
chi-miR-17-5p	CAAAGUGCUUACAGUGCAGGUAG	699	176	23	5p
chi-miR-181a	AACAUUCAACGCUGUCGGUGAGUU	19190	10023	24	5p
chi-miR-181b	AACAUUCAUUGCUGUCGGUGGGUU	5330	734	24	5p
chi-miR-181c	AACAUUCAACCUGUCGGUGAGUU	200	5	23	5p
chi-miR-181d	AACAUUCAUUGUUGUCGGUGGGUU	753	24	24	5p
chi-miR-182	UUUGGCAAUGGUAGAACUCACACU	449	32	24	5p
chi-miR-183	UAUGGCACUGGUAGAAUUCACU	119	6	22	5p
chi-miR-1839	AAGGUAGAUAGAACAGGUCUUG	21107	8090	22	5p
chi-miR-184	UGGACGGAGAACUGAUAAGGGUA	6	2	23	3p
chi-miR-185	UGGAGAGAAAGGCAGUUCCUGA	26212	10870	22	5p
chi-miR-186	CAAAGAAUUCUCCUUUUGGGCUU	1869	1055	23	5p
chi-miR-187	UCGUGUCUUGUGUUGCAGCCGG	5	0	22	3p
chi-miR-188	CAUCCCUUGCAUGGUGGAGGGU	27	1	22	5p
chi-miR-18a	UAAGGUGCAUCUAGUGCAGAU	95	21	21	5p
chi-miR-18b	UAAGGUGCAUCUAGUGCA	2	2	18	5p
chi-miR-190a	UGAUAUGUUUGAUAUAUUAGGU	23	14	22	5p
chi-miR-190b	UGAUAUGUUUGAUAUUGGGUUG	1	0	22	5p
chi-miR-191	CAACGGAAUCCCAAAAGCAGCUG	25024	13472	23	5p
chi-miR-192	CUGACCUAUGAAUUGACAGCC	13021	6632	21	5p
chi-miR-193a-3p	AACUGGCCUACAAAGUCCCAGU	1099	706	22	3p
chi-miR-193a-5p	UGGGUCUUUGCGGGCGAGAUGA	732	199	22	5p
chi-miR-193b	AACUGGCCCACAAAGUCCCGCU	64	46	22	3p
chi-miR-194	UGUAACAGCAACUCCAUGUGGA	102	43	22	5p
chi-miR-1940	CUGGAGGACUAAGAAGGCU	79	71	19	5p
chi-miR-196a	UAGGUAGUUUCAUGUUGUUGGG	316	20	22	5p
chi-miR-196b	UAGGUAGUUUCCUGUUGUUGGG	129	17	22	5p
chi-miR-197	UUCACCACCUUCUCCACCCAGC	55	21	22	3p
chi-miR-199a-3p	ACAGUAGUCUGCACAUUGGUU	152691	20829	21	3p
chi-miR-199a-5p	CCCAGUGUUCAGACUACCUGUU	1355	303	22	5p
chi-miR-199b	CCCAGUGUUUAGACUAUCU	1565	290	19	5p
chi-miR-199c	ACAGUAGUCUGCACAUUGG	686	134	19	3p
chi-miR-19a	UGUGCAAAUCUAUGCAAAACUGA	23	10	23	3p
chi-miR-19b	UGUGCAAAUCCAUGCAAAACUG	712	359	22	3p
chi-miR-200a	UAACACUGUCUGGUAACGAUGUU	12085	5076	23	3p
chi-miR-200b	UAAUACUGCCUGGUAAUGAUGA	4540	2372	22	3p
chi-miR-200c	UAAUACUGCCGGGUAAUGAUGGA	6128	4822	23	3p
chi-miR-202	UUCCUAUGCAUAUACUUCUUU	22	13	21	5p
chi-miR-204	UUCCCUUUGUCAUCCUAUGCCU	150	40	22	5p
chi-miR-205	UCCUUCAUUCCACCGGAGUCUGU	2905	1301	23	5p
chi-miR-206	UGGAAUGUAAGGAAGUGUGUGG	683	102	22	3p
chi-miR-20a	UAAAGUGCUUAUAGUGCAGGUAG	535	139	23	5p
chi-miR-20b	CAAAGUGCUCACAGUGCAGGUAG	25	7	23	5p
chi-miR-21	UAGCUUAUCAGACUGAUGUUG	124841	34806	21	5p
chi-miR-21*	CAACAGCAGUCGAUGGGCUGU	48	11	21	3p
chi-miR-210	CUGUGCGUGUGACAGCGGCUGA	396	116	22	3p
chi-miR-212	ACCUUGGCUCUAGACUGCUUACUG	10	1	24	5p
chi-miR-214	ACAGCAGGCACAGACAGGCAGU	316	39	22	3p
chi-miR-215	AUGACCUAUGAAUUGACAGACA	13	19	22	5p
chi-miR-216b	AAAUCUCUGCAGGCAAAUGUGA	0	1	22	5p
chi-miR-217	AUACUGCAUCAGGAACUGAU	4	0	20	5p
chi-miR-218	UUGUGCUUGAUCUAACCAUGU	20	1	21	5p
chi-miR-219-3p	AGAAUUGUGGCUGGACAUCU	1	0	20	3p
chi-miR-219-5p	UGAUUGUCCAAACGCAAUU	2	1	19	5p
chi-miR-221	AGCUACAUUGUCUGCUGGGUUU	7848	790	22	3p
chi-miR-222	AGCUACAUCUGGCUACUGGGUCU	5223	734	23	3p
chi-miR-223	UGUCAGUUUGUCAAAUACCCCA	307	49	22	3p
chi-miR-22-3p	AAGCUGCCAGUUGAAGAACUGU	4129	2802	22	3p
chi-miR-224	CAAGUCACUAGUGGUUCCGUUU	695	512	22	5p
chi-miR-22-5p	AGUUCUUCAGUGGCAAGCUUU	188	106	21	5p
chi-miR-2284a	AAAAGUUCGUUGGGGUUUUU	1	0	20	5p
chi-miR-2284d	AAGUUCGUUAGGGUUUUUCU	4	0	20	5p
chi-miR-2284h	AAAAGUUCGUUCGGGUUU	17	2	18	5p
chi-miR-2284j	GAAAAGUUCGUUCAGGUUUU	1	0	20	5p
chi-miR-2284k	GAAAAGUUCGGUCGGGUUUUU	14	8	21	5p
chi-miR-2284m	GAAAAGUUUGUUCGGGUUUU	4	0	20	5p
chi-miR-2284s	CCAAAAGUUUGUUCGGAUU	0	1	19	5p
chi-miR-2284u	AAAAGUUCGUUCGGUUUUUC	1	0	20	3p
chi-miR-2284x	UGAAAAGUUCGUUCGGGUUUUU	62504	17471	22	5p
chi-miR-2285b	AAAAUCUGAGUGAACUUUUUG	2	2	21	3p
chi-miR-2290	UGCCUCUGGUGGUCGGUUU	1	0	19	3p
chi-miR-2315	AGAAUUUUUGGAUACUGGGG	3	0	20	3p
chi-miR-2319a	CUACUCUGUAUUAGGCACUUA	1	1	21	3p
chi-miR-2328	CCCCUCCCUUGGUCGCCGGCUGU	4	2	23	5p
chi-miR-2330	UGGGCUUGGGCAGUGAGGACUG	3	0	22	5p
chi-miR-2330*	ACUCCUUACCCCUGGCCGUCC	1	0	21	3p
chi-miR-2331	GGCUUCCGUGCCUGCAGAUGUCU	8	0	23	5p
chi-miR-2331*	ACCCUGCAGCCAAAGAAGCUA	1	0	21	3p
chi-miR-2332	CGGUUUAAGGUCUUGGAGACAAA	9	7	23	3p
chi-miR-2335	AGAUAAUGAUGACUAACUGA	0	1	20	5p
chi-miR-2341	UAGGUAGAAAGAAGGCUG	0	1	18	5p
chi-miR-2355	AUUGUCCUUGCUGUUUGGAGAU	9	5	22	3p
chi-miR-2355*	AUCCCCAGAUACAAUGGACAAU	8	10	22	5p
chi-miR-2384	AAACUGUACUGGAAGGAUGGAUG	5	0	23	5p
chi-miR-2387	UGGAAGGCCUGGCUUUGCAGCG	16	2	22	5p
chi-miR-23a	AUCACAUUGCCAGGGAUUUCCA	14587	5913	22	3p
chi-miR-23b-3p	AUCACAUUGCCAGGGAUUACCA	7714	3590	22	3p
chi-miR-23b-5p	GGGUUCCUGGCAUGCUGAUUU	126	27	21	5p
chi-miR-24	GUGCCUACUGAGCUGAUAUCA	9	9	21	5p
chi-miR-2404	UUGCACUGCAUGGUAUCU	16	9	18	5p
chi-miR-2411	UGUGGAGUGACUGUCAGAUGCAG	73	44	23	5p
chi-miR-2411*	GCUGAACUGUCUUACUCCCACAU	2	11	23	3p
chi-miR-2422	CCUUGAGGGGACUGAGGUG	1	0	19	5p
chi-miR-2424	GAUCUUUGGUAAUCUGAUGGCU	34	11	22	3p
chi-miR-2426	AAGGAAGUGGCUUGGGGAAAG	1	0	21	5p
chi-miR-2427	GUCAUUUCAAAGAGGGCUGAUGGG	3	0	24	5p
chi-miR-2432	AGGAUUCUAGGCUUAGAGGUCA	1	1	22	3p
chi-miR-24-3p	UGGCUCAGUUCAGCAGGAACAG	5739	2864	22	3p
chi-miR-2440	CAGUGAUGAGACCCUGGAA	0	1	19	3p
chi-miR-2448	UGUGGUUGAUUGGAUCCGU	2	1	19	3p
chi-miR-2459	GCCAGAUGAUGGGAGCUGAUU	1	0	21	3p
chi-miR-2464-3p	CUCCAGAGCUGAGCAGAACUGA	2	0	22	3p
chi-miR-2466-3p	CAGCCCCUCCGUCUGACUCA	1	0	20	3p
chi-miR-2469	UUACUGUAGGGCCUGCGGCU	1	3	20	5p
chi-miR-2474	UACCGGGCCAGCUGGAAGGA	3	1	20	3p
chi-miR-2476	CCCCUGUGGUCUAGUGGUUA	11	12	20	5p
chi-miR-2478	AUCCCACUUCUGACACCA	869	1888	18	3p
chi-miR-2483	AAACAUCUGGUUGGUUGAGAGAA	6	1	23	3p
chi-miR-2483*	CGUCAACCAUCCAGCUGUUUG	3	0	21	5p
chi-miR-2487	UCUAAGGGCUGGGCCGGU	6	11	18	3p
chi-miR-25	CAUUGCACUUGUCUCGGUCUGA	36578	5728	22	3p
chi-miR-26a	UUCAAGUAAUCCAGGAUAGGCU	26900	16318	22	5p
chi-miR-26b	UUCAAGUAAUUCAGGAUAGGUU	31410	14850	22	5p
chi-miR-27a-3p	UUCACAGUGGCUAAGUUC	14128	5873	18	3p
chi-miR-27a-5p	AGGGCUUAGCUGCUUGUGAGCA	3	3	22	5p
chi-miR-27b	UUCACAGUGGCUAAGUUC	17023	7205	18	3p
chi-miR-28	AAGGAGCUCACAGUCUAUUGA	551	199	21	5p
chi-miR-2887	UCGGGACCGGGGUCCGGUGCG	385	1671	21	5p
chi-miR-2904	GGAGCCUCGGUUGGCCUCGGAUA	5	19	23	5p
chi-miR-296	AGGGUUGGGCGGAGGCUUUCCU	970	133	22	3p
chi-miR-299	UGGUUUACCGUCCCACAUACAU	78	50	22	5p
chi-miR-29a	UAGCACCAUCUGAAAUCGGUUA	105621	45142	22	3p
chi-miR-29b	UAGCACCAUUUGAAAUCAGUGUU	2871	1009	23	3p
chi-miR-29c	UAGCACCAUUUGAAAUCGGUUA	8646	6862	22	3p
chi-miR-29d	UAGCACCAUUUGAAAUCG	8	8	18	3p
chi-miR-29e	UAGCAUCAUUUGAAAUCAGUGU	3	0	22	3p
chi-miR-301a	CAGUGCAAUAGUAUUGUCAAAGC	21	6	23	3p
chi-miR-301b	CAGUGCAAUGAUAUUGUCA	1	0	19	3p
chi-miR-30a-5p	UGUAAACAUCCUCGACUGGAAGC	50674	29317	23	5p
chi-miR-30b-3p	CUGGGAGGUGGAUGUUUACUU	118	26	21	3p
chi-miR-30b-5p	UGUAAACAUCCUACACUCAGCU	748	509	22	5p
chi-miR-30c	UGUAAACAUCCUACACUCUCAGCU	892	521	24	5p
chi-miR-30d	UGUAAACAUCCCCGACUGGAAGCU	13205	8540	24	5p
chi-miR-30e-5p	UGUAAACAUCCUUGACUGGAAGCU	1370	615	24	5p
chi-miR-30f	UGUAAACACCCUACACUCUCAGCU	1309	496	24	5p
chi-miR-31	AGGCAAGAUGCUGGCAUAGCUGU	153	44	23	5p
chi-miR-320	AAAAGCUGGGUUGAGAGGGCGA	95478	31263	22	3p
chi-miR-323	CACAUUACACGGUCGACCUCU	149	239	21	3p
chi-miR-324	CGCAUCCCCUAGGGCAUUGGUGU	65	18	23	5p
chi-miR-326	CCUCUGGGCCCUUCCUCCAG	8	4	20	3p
chi-miR-328	CUGGCCCUCUCUGCCCUUCCGU	59	24	22	3p
chi-miR-329a	AACACACCUGGUUAACCUUUU	5	1	21	3p
chi-miR-329b	AGAGGUUUUCUGGGUUUCU	2	0	19	5p
chi-miR-330	GCAAAGCACACGGCCUGCAGAGA	1227	300	23	3p
chi-miR-331	GCCCCUGGGCCUAUCCUAGAA	859	279	21	3p
chi-miR-335	UCAAGAGCAAUAACGAAAAAUG	151	142	22	5p
chi-miR-338	UCCAGCAUCAGUGAUUUUGUUGA	45	26	23	3p
chi-miR-339	UCCCUGUCCUCCAGGAGCUCA	1381	381	21	5p
chi-miR-339b	UCCCUGUCCUCCAGGAGCU	434	129	19	5p
chi-miR-33a	GUGCAUUGUAGUUGCAUUGCA	830	541	21	5p
chi-miR-33b	GUGCAUUGCUGUUGCAUUG	8	1	19	5p
chi-miR-340	UCCGUCUCAGUUACUUUAUAGCC	1	0	23	3p
chi-miR-342	UCUCACACAGAAAUCGCACCCAU	19192	7007	23	3p
chi-miR-3431	CCUCAGUCAGCCUUGUGGAUGU	280	293	22	5p
chi-miR-3432	UGCGGGAUCUUUAGUUGUGG	381	49	20	5p
chi-miR-345-3p	CCCUGAACUAGGGGUCUGGAG	692	488	21	3p
chi-miR-345-5p	GCUGACUCCUAGUCCAGUGCU	194	113	21	5p
chi-miR-34a	UGGCAGUGUCUUAGCUGGUUGU	105	2	22	5p
chi-miR-34b	AGGCAGUGUAAUUAGCUGAUUGU	19	4	23	5p
chi-miR-34c	AGGCAGUGUAGUUAGCUGAUUGC	319	85	23	5p
chi-miR-361	UUAUCAGAAUCUCCAGGGGUAC	240	68	22	5p
chi-miR-362-3p	AACACACCUAUUCAAGGAUUCA	150	56	22	3p
chi-miR-362-5p	AAUCCUUGGAACCUAGGUGUGA	132	59	22	5p
chi-miR-363	AAUUGCACGGUAUCCAUCUGCGA	115	39	23	3p
chi-miR-365-3p	UAAUGCCCCUAAAAAUCCUUAU	418	137	22	3p
chi-miR-365-5p	AGGGACUUUUGGGGGCAGAUGU	7	2	22	5p
chi-miR-369-3p	AAUAAUACAUGGUUGAUCUUU	100	53	21	3p
chi-miR-369-5p	AGAUCGACCGUGUUAUAUUCG	36	33	21	5p
chi-miR-370	GCCUGCUGGGGUGGAACCUG	1	1	20	3p
chi-miR-374a	UUAUAAUACAACCUGAUAAGU	1382	737	21	5p
chi-miR-374b	AUAUAAUACAACCUGCUAAGUG	1461	764	22	5p
chi-miR-375	UUUGUUCGUUCGGCUCGCGUGA	4426	3573	22	3p
chi-miR-376a	AUCAUAGAGGAAAAUCCACGU	1	2	21	3p
chi-miR-376b	AUCAUAGAGGAAAAUCCAUGU	82	37	21	3p
chi-miR-376c	GGUGGAUAUUCCUUCUAUGUUU	32	16	22	5p
chi-miR-376d	AUCAUAGAGGAAAAUCCACAU	14	4	21	3p
chi-miR-377	AUCACACAAAGGCAACUUUUGU	2	0	22	3p
chi-miR-378	ACUGGACUUGGAGUCAGAAGGC	13365	8728	22	3p
chi-miR-379	UGGUAGACUAUGGAACGUAGGC	1630	811	22	5p
chi-miR-380-3p	UAUGUAAUGUGGUCCACGUCU	168	58	21	3p
chi-miR-381	AUAUACAAGGGCAAGCUCUCU	1	3	21	3p
chi-miR-382	GAAGUUGUUCGUGGUGGAUUCG	439	74	22	5p
chi-miR-383	AGAUCAGAAGGUGAUUGUGGCU	5	0	22	5p
chi-miR-409a	AGGUUACCCGAGCAACUUUGCAU	78	63	23	5p
chi-miR-410	AAUAUAACACAGAUGGCCUGU	10	8	21	3p
chi-miR-411	AUAGUAGACCGUAUAGCGUAC	1741	1451	21	5p
chi-miR-412	ACUUCACCUGGUCCACUAGCU	1	0	21	3p
chi-miR-421	AUCAACAGACAUUAAUUGGGCG	100	32	22	3p
chi-miR-423-3p	AGCUCGGUCUGAGGCCCCUCAGU	1490	730	23	3p
chi-miR-423-5p	UGAGGGGCAGAGAGCGAGACUUU	96884	47767	23	5p
chi-miR-424	CAGCAGCAAUUCAUGUUUUGA	1152	522	21	5p
chi-miR-424*	CAAAACGUGAGGCGCUGCUAU	259	146	21	3p
chi-miR-425-3p	CAUCGGGAAUGUCGUGUCCGCC	16	4	22	3p
chi-miR-425-5p	AUGACACGAUCACUCCCGUUGA	61	23	22	5p
chi-miR-429	UAAUACUGUCUGGUAAUGCCGU	888	265	22	3p
chi-miR-432	UCUUGGAGUAGGUCAUUGGGU	1404	147	21	5p
chi-miR-433	AUCAUGAUGGGCUCCUCGGUGU	115	37	22	3p
chi-miR-449a	UGGCAGUGUAUUGUUAGCUGGU	4	0	22	5p
chi-miR-449b	AGGCAGUGUAUUGUUAGCUGGCU	0	1	23	5p
chi-miR-450	UUUUGCGAUGUGUUCCUAAUAU	126	33	22	5p
chi-miR-451	AAACCGUUACCAUUACUGAGUUU	749	1665	23	5p
chi-miR-452	AACUGUUUGCAGAGGAAACUGAG	3434	3480	23	5p
chi-miR-454	UAGUGCAAUAUUGCUUAUAGGGUU	1	0	24	3p
chi-miR-455	UAUGUGCCUUUGGACUACAUCG	214	39	22	5p
chi-miR-455*	GCAGUCCAUGGGCAUAUACACU	440	73	22	3p
chi-miR-483	CACUCCUCUCCUCCCGUCUUCU	0	1	22	3p
chi-miR-484	UCAGGCUCAGUCCCCUCCCGAU	107	35	22	5p
chi-miR-485	AGAGGCUGGCCGUGAUGAAUUCG	919	414	23	5p
chi-miR-486	UCCUGUACUGAGCUGCCCCGA	407	515	21	5p
chi-miR-487a	AAUCAUACAGGGACAUCCAGUU	3	0	22	3p
chi-miR-487b	AAUCGUACAGGGUCAUCCACUU	264	212	22	3p
chi-miR-490	CAACCUGGAGGACUCCAUGCUGU	20	5	23	3p
chi-miR-491	AGUGGGGAACCCUUCCAUGAGGA	10	5	23	5p
chi-miR-493	UGAAGGUCUACUGUGUGCCAGG	34	18	22	3p
chi-miR-494	UGAAACAUACACGGGAAACCUCU	436	397	23	3p
chi-miR-495	AAACAAACAUGGUGCACUUCUU	555	132	22	3p
chi-miR-496	UGAGUAUUACAUGGCCAAUCU	4	1	21	3p
chi-miR-497	CAGCAGCACACUGUGGUUUGU	2136	492	21	5p
chi-miR-499	UUAAGACUUGCAGUGAUGUUU	842	415	21	5p
chi-miR-500	UAAUCCUUGCUACCUGGGUGAGA	22	7	23	5p
chi-miR-502a	AUGCACCUGGGCAAGGAUU	390	162	19	3p
chi-miR-502b	AAUCCACCUGGGCAAGGAU	14	1	19	3p
chi-miR-504	AGACCCUGGUCUGCACUC	196	61	18	5p
chi-miR-505	UCAACACUUGCUGGUUUCCUCU	31	5	22	3p
chi-miR-532	CAUGCCUUGAGUGUAGGACCGU	1155	380	22	5p
chi-miR-539	GGAGAAAUUAUCCUUGGUGUGUU	0	1	23	5p
chi-miR-541	UGGUGGGCACAGAAUCCGG	1	0	19	3p
chi-miR-542-5p	UCGGGGAUCAUCAUGUCACGAG	22	15	22	5p
chi-miR-543	AAACAUUCGCGGUGCACUUCUUU	399	100	23	3p
chi-miR-544a	AUUCUGCAUUUUUAGCAAGUU	2	2	21	3p
chi-miR-545	AUCAACAAACAUUUAUUGUGU	4	0	21	3p
chi-miR-545*	UCAGUAAAUGUUUAUUGGAUGA	4	1	22	5p
chi-miR-551b	GCGACCCAUACUUGGUUUCA	46	6	20	3p
chi-miR-582	UACAGUUGUUCAACCAGUUACU	60	44	22	5p
chi-miR-592	UUGUGUCAAUAUGCGAUGAUGU	2	3	22	5p
chi-miR-615	GGGGGUCCCCGGUGCUCGGAU	2	0	21	5p
chi-miR-628	AUGCUGACAUAUUUACUAGAGG	17	6	22	5p
chi-miR-655	AUAAUACAUGGUUAACCUCUCU	89	57	22	3p
chi-miR-656	AAUAUUAUACAGUCAACCUC	7	3	20	3p
chi-miR-660	UACCCAUUGCAUAUCGGAGCUGU	1478	477	23	5p
chi-miR-664	CAGGCUGGGGUGUGUGUGGAU	13	11	21	5p
chi-miR-665	ACCAGUAGGCCGAGGCCCCUCA	69	27	22	3p
chi-miR-671	AGGAAGCCCUGGAGGGGCUG	4	8	20	5p
chi-miR-677	CUCACUGAUGAGCAGCUUCU	8	3	20	5p
chi-miR-7	UGGAAGACUAGUGAUUUUGUUGUU	229	92	24	3p
chi-miR-708	AAGGAGCUUACAAUCUAGCUGGG	196	38	23	5p
chi-miR-744	UGCGGGGCUAGGGCUAACAGCA	2086	889	22	5p
chi-miR-758	UUUGUGACCUGGUCCACUAA	1	1	20	3p
chi-miR-767	UGCACCAUGGUUGUCUGAGCAU	41	8	22	5p
chi-miR-769	UGAGACCUCCGGGUUCUGAGCU	13	1	22	5p
chi-miR-873	GCAGGAACUUGUGAGUCUCCU	0	1	21	5p
chi-miR-874	CUGCCCUGGCCCGAGGGACCGAC	48	14	23	3p
chi-miR-876	UGGAUUUCUUUGUGAAUCACCA	1	0	22	5p
chi-miR-877	GUAGAGGAGAUGGCGCAGGGGACA	111	20	24	5p
chi-miR-885	UCCAUUACACUACCCUGCCUCU	55	86	22	5p
chi-miR-9	UCUUUGGUUAUCUAGCUGUAUGA	54	37	23	5p
chi-miR-9*	UAAAGCUAGAUAACCGAAAGUA	7	9	22	3p
chi-miR-92	UAUUGCACUUGUCCCGGCCUGU	8994	2749	22	3p
chi-miR-92a	UAUUGCACUUGUCCCGGCCUGU	9286	2812	22	3p
chi-miR-92b	UAUUGCACUCGUCCCGGCCUCC	390	168	22	3p
chi-miR-93	CAAAGUGCUGUUCGUGCAGGUAG	3593	460	23	5p
chi-miR-935	CAGUUACCGCUUCCGCUACCG	3	1	21	3p
chi-miR-95	UUCAACGGGUAUUUAUUGAG	51	77	20	3p
chi-miR-96	UUUGGCACUAGCACAUUUUUGCU	71	4	23	5p
chi-miR-98	UGAGGUAGUAAGUUGUAUUGUU	2531	370	22	5p
chi-miR-99a	AACCCGUAGAUCCGAUCUUGUG	11384	3282	22	5p
chi-miR-99a*	CAAGCUCGCUUCUAUGGGUCUGU	256	46	23	3p
chi-miR-99b	CACCCGUAGAACCGACCUUGCG	3384	1248	22	5p
