# Supplementary material for: Comparative Transcriptome Profiling of Dairy Goat MicroRNAs from Dry Period and Peak Lactation Mammary Gland Tissues
Source: PLoS One. 2012 Dec 26;7(12):e52388. doi: 10.1371/journal.pone.0052388 (PMC3530564; doi:10.1371/journal.pone.0052388)
Supplement: Table S3 — Summary of the novel miRNAs found in the mammary gland during the dry period and peak lactation. (XLS) [file pone.0052388.s006.xls]

## Sheet:  Table S3
Supplementary information, Table S3. Summary of the novel miRNAs found in the mammary gland during the dry period and peak lactation.
Novel miRNA name	Novel miRNA sequence (5'-3')	P_count	D_count	length (bp)	Pre-miRNA arm	sheep miRNA*
novel_mir_1	AAAAAGUUCGUUCGGGUUUUUC	39	112	22	3p
novel_mir_10	GAGGCGGGGGUCGCUCUCUUU	724	3447	21	5p
novel_mir_11	AAAAUCCGAACGAACUUUUUG	36	95	21	3p
novel_mir_12	UAAUACUGCCUGGUAAUGAUGAC	1928	3553	23	3p
novel_mir_13	CGGCGGCGGCGGCGCGCGCG	20	0	20	3p
novel_mir_14	AAAAGAUUUGUUUGGGUUUUU	20	54	21	5p
novel_mir_15	GGGGGGCCGGCGGCGGCGGCG	54	0	21	5p
novel_mir_16	AUCAUGUAUGAUACUGCAAACA	162	0	22	3p
novel_mir_17	AAAAGUUCGUUCGGGUUUUUCA	14	56	22	5p
novel_mir_18	AAAAAAGUUUGUUUGGAUUUUU	26	73	22	5p
novel_mir_19	AGAUAUUGCACGGUUGAUCUCU	9043	12568	22	3p	oar-miR-3958-3p
novel_mir_2	AAAAAGUUUGUUUGGAUUUUUU	15	38	22	5p
novel_mir_20	AACAUAGAGGAAAAUCCACAUU	108	96	22	3p	oar-miR-376e-3p
novel_mir_21	GGUUGAUCAGAGAACAUACAUU	517	865	22	5p	oar-miR-3959-5p
novel_mir_22	AGAGGUCUUCCAUGGUGCAUUCG	137	271	23	5p
novel_mir_23	ACGCACAGCACCUCACUGAGC	6	0	21	3p
novel_mir_24	CACAAUACACGGUCGGCCUCU	263	223	21	3p
novel_mir_25	AACCUGAACAAACUUUUCGGCCA	8	12	23	3p
novel_mir_26	GAAAAGUUCGUUUGGGUUUU	74	297	20	5p
novel_mir_27	ACUGGACUUGGAGUCAGAAGU	64	68	21	5p
novel_mir_28	CAAAAGUUCGUUCGGGUUUUUC	5	0	22	5p
novel_mir_29	AGGUCCCUGUUCGGGCACCA	8	0	20	3p
novel_mir_3	UACAGUGACCAGGUGACGACGGA	19	0	23	5p
novel_mir_30	CCAAACCAGUUGUGCCUGUAG	180	194	21	3p
novel_mir_31	UAGAGAAGCACUGGGGGAAAGU	24	114	22	5p
novel_mir_32	AAAACUGGAACGAACUUUUUGG	17	27	22	3p
novel_mir_33	GAGGCGCCGCCGCCCCCUCCC	84	0	21	3p
novel_mir_34	AAAAAGUUUGUUCGGGUUUUA	11	79	21	5p
novel_mir_35	GAAAAGUUCGUUUGGGUUUUC	136	0	21	5p
novel_mir_36	UCUGCUGACUUUGAAGGUGGA	10	0	21	5p
novel_mir_37	UAGCACCAUCUGAAAUCGGUUAUA	6	7	24	3p
novel_mir_38	AAAAAUUUGUUCGGGUUUUUCU	39	458	22	5p
novel_mir_39	AAAAACCUAAACGAACUUUUUG	16	28	22	3p
novel_mir_4	AAAAACCUGAAUGAACUUUUUGA	65	0	23	3p
novel_mir_40	ACCGGCGCAGCGGCUGACCUGG	17	18	22	5p
novel_mir_41	AAAAACCCAGAUGAACUUUUUU	16	76	22	3p
novel_mir_42	UGGGUUCCUGGCAUGCUGAUUU	56	217	22	5p
novel_mir_43	GCGGCGGCGGCGCGCGCGGG	25	12	20	5p
novel_mir_44	UACGUAGAUAUAUAUGUAUUUU	50	188	22	3p
novel_mir_45	AGGUCCCUGUUCAGGCGCCA	27	0	20	3p
novel_mir_46	AAACCCGAAUGAACUUUUUGGCA	5	9	23	3p
novel_mir_47	UCUGAACGAACUUUGUGGCA	5	0	20	3p
novel_mir_48	AGAGGUAAAAAAUUGAUUUGACU	116	414	23	5p
novel_mir_49	AGGUCCCUGUACGGGCGCCA	30	0	20	3p
novel_mir_5	ACAAAAAAAAAAGCCCAACCCU	5	8	22	3p
novel_mir_50	CAGGCUAGGAGAAAUGAUUGG	388	631	21	5p
novel_mir_51	UAGCAGCGGGAACAGUACUGCAG	283	850	23	5p
novel_mir_52	AGGUCCCUGUUCGGACGCCA	12	0	20	3p
novel_mir_53	GCGGGCGGGGCCGGGGGGGGG	13	0	21	3p
novel_mir_54	GUCGGCGGCGGCGGCGCGCG	37	0	20	3p
novel_mir_55	AAACCCGAAUGAACUUUUUGGAA	0	13	23	3p
novel_mir_56	UACAGUGACCAGGUGACGACG	0	210	21	5p
novel_mir_57	CAAAAGUUCGUUCGGGUUUUU	0	49	21	5p
novel_mir_58	AAGAAGUUCGUUUGGGUUUUU	0	27	21	5p
novel_mir_59	UGAGUGUGUGUGUGUGAGUGA	0	13	21	5p
novel_mir_6	AAACCCGAACGAACUUUUGGGC	86	140	22	3p
novel_mir_60	AAAAGUUCGUUUGGGUUUUUCA	0	32	22	5p
novel_mir_61	UCAAGGUCCGCUGUGAACACGG	0	28	22	3p
novel_mir_62	AAAAGAUUUGUUUGGGUUUU	0	12	20	3p
novel_mir_63	AAAAACCCAGAUGAGCUUUUUG	0	12	22	3p
novel_mir_64	AACAGAGGAUGAAGUGUUGGAUAU	0	5	24	5p
novel_mir_65	GAAAGUUCGUUCGGGUUUUU	0	5	20	5p
novel_mir_66	CGGGGCCGGGGGCCGGGCGC	0	61	20	3p
novel_mir_67	AAUAAAUUCGUUUGGAUUUUU	0	7	21	5p
novel_mir_68	AUAAACCUGAACGAACUUUUUG	0	24	22	3p
novel_mir_69	CCCGGCGGCGGGGGCGGUCC	0	87	20	5p
novel_mir_7	AGCCAAAAAGUUCGUUUGGGUU	16	24	22	5p
novel_mir_70	UGGUCGACCAUAAAACGUACGU	0	6	22	5p
novel_mir_71	ACGCACAGCACCUCACUGAGCU	0	15	22	3p	oar-miR-3957-3p
novel_mir_72	AGAAAGUUCAUUCAGAUUUUU	0	11	21	5p
novel_mir_73	AUCUGUAGUCUCGGCGUCGCACU	0	9	23	5p
novel_mir_74	ACCCGUCCCGUGCGUCCCCGGA	0	32	22	5p
novel_mir_75	CCAGGAGUGUCUUUGGAUUGUC	0	9	22	5p
novel_mir_76	UAUAAUUUACUUAAUUCCUG	0	11	20	3p
novel_mir_77	AGAAGUUUGUUUGGAUUUUCCU	0	10	22	5p
novel_mir_78	CUCAGGAUGUAGUCACGGGG	0	9	20	5p
novel_mir_79	AAAAAGUUCGUUUGGGUUUUUA	0	15	22	5p
novel_mir_8	CACGUGGACGAAGAGAUGGGA	7	0	21	3p
novel_mir_80	GCUGGCAGGACUGUAGAGGUUU	0	7	22	3p
novel_mir_81	CCAGGGACUGGGAGUAAGGUAG	0	9	22	5p
novel_mir_82	AAAACCUGAAUGAACUUUUGA	0	7	21	3p
novel_mir_83	AAAAGUUCGUUCGGGGUUUU	0	18	20	3p
novel_mir_84	AAAAAGUUUGUUUGGGAUUUUU	0	5	22	5p
novel_mir_85	AAUGUGGAAGUGGUCUGAGGCAU	0	7	23	5p
novel_mir_86	GCCGGGGCGGUUCUGGGCGG	0	11	20	3p
novel_mir_87	AAAAGUUCGUUUGGAUUUCU	0	41	20	5p
novel_mir_88	CCUCAUGUGGAAUCUUUAGUUG	0	22	22	3p
novel_mir_89	UAAAAGUUUGGUUGGGUUUUU	0	53	21	5p
novel_mir_9	AAGGUAGAUAGAACAGGUCUUGUU	29	101	24	5p
novel_mir_90	AAAACCUGAACUAACUUUUUGA	0	22	22	3p
novel_mir_91	AGAGUUCAUUCAGGUUUUUCU	0	16	21	5p
novel_mir_92	ACUAGGUUGAGUAGAAGGCAUUG	0	9	23	3p
novel_mir_93	GUUUCCCGGCCAAUGCAUCA	0	10	20	5p
novel_mir_94	UCUGAACGAACUUUGUGGCAA	0	13	21	3p
novel_mir_95	AAAAACCCGCAUGAACUUUUUG	0	32	22	3p
* Four miRNAs known sheep in miRBase are confirmed to match novel miRNA in goat.
