# Supplementary material for: Comparative Transcriptome Profiling of Dairy Goat MicroRNAs from Dry Period and Peak Lactation Mammary Gland Tissues
Source: PLoS One. 2012 Dec 26;7(12):e52388. doi: 10.1371/journal.pone.0052388 (PMC3530564; doi:10.1371/journal.pone.0052388)
Supplement: Table S4 — Summary of stem-loop structures of conserved and novel miRNA precursors in the goat. (XLS) [file pone.0052388.s007.xls]

## Sheet:  Table S4
Supplementary information, Table S4. Summary of stem-loop structures of conserved and novel miRNA precursors in the goat.
Name	Primers (5'-3')	Tm (°C)	Length of amplification (bp)	Precursor sequence (5'-3')	Length of pre-miRNA (nt)	Fold structure	MFE (kcal/mol)	Number mismatch *	A+U (%)
bat-miR-7a	F: TGGTCCAGTTTCAGCAT R: CCTCAGGGAAGGCAATA	57	483	UGGGAUGAGGUAGUAGGUUGUAUAGUUUUAGGGUCACACCCACCACUGGGAGAUAACUAUACAAUCUACUGUCUUUCCUA	80	U GU .-UUA| UC UGGGA GAG AGUAGGUUGUAUAGUU GGG \ AUCCU UUC UCAUCUAACAUAUCAA CCC A - UG \ ---^ AC	-35.6	0	57.5
chi-miR-7a				UGGGAUGAGGUAGUAGGUUGUAUAGUUUUAGGGUCACACCCACCACUGGGAGAUAACUAUACAAUCUACUGUCUUUCCUA	80	U GU .-UUA| UC UGGGA GAG AGUAGGUUGUAUAGUU GGG \ AUCCU UUC UCAUCUAACAUAUCAA CCC A - UG \ ---^ AC	-35.6		57.5
bat-miR-7c	F: GCCATATTTGGAGGAG R: ACCATCTTGCCAGTTT	53	310	GCAUCCGGGUUGAGGUAGUAGGUUGUAUGGUUUAGAGUUACACCCUGGGAGUUAACUGUACAACCUUCUAGCUUUCCUUGGAGC	84	A UU G U UA G UA AC GC UCCGGG GAG UAG AGGUUGUAUGGUU GA U C \ CG AGGUUC UUC AUC UCCAACAUGUCAA UU A G C ^ - CU G U -- G GG UC	-33.5	0	52.381
chi-miR-7c				GCAUCCGGGUUGAGGUAGUAGGUUGUAUGGUUUAGAGUUACACCCUGGGAGUUAACUGUACAACCUUCUAGCUUUCCUUGGAGC	84	A UU G U UA G UA AC GC UCCGGG GAG UAG AGGUUGUAUGGUU GA U C \ CG AGGUUC UUC AUC UCCAACAUGUCAA UU A G C ^ - CU G U -- G GG UC	-33.5		52.381
bat-miR-7d	F: TAGAAGACCAGCAAGA R: ACCGTGGTATAATAAGG	52	133	CCUAGGAAGAGGUAGUAGGUUGCAUAGUUUUCGGGCAGGGAUUUUGCCCACAAGGAGGUAACUAUACGACCUGCUGCCUUUCUUAGG	87	A C -- -----| GG CCUAGG AGAGGUAGUAGGUUG AUAGUU UUC GGGCAG \ GGAUUC UUUCCGUCGUCCAGC UAUCAA GAG CCCGUU A - A UG GAACA^ UU	-43.5	0	50.5747
chi-miR-7d				CCUAGGAAGAGGUAGUAGGUUGCAUAGUUUUCGGGCAGGGAUUUUGCCCACAAGGAGGUAACUAUACGACCUGCUGCCUUUCUUAGG	87	A C -- -----| GG CCUAGG AGAGGUAGUAGGUUG AUAGUU UUC GGGCAG \ GGAUUC UUUCCGUCGUCCAGC UAUCAA GAG CCCGUU A - A UG GAACA^ UU	-43.5		50.5747
bat-miR-7i	F: GAGGAACGACGGAGGAGCA R:AACAGCAAATAGCGAATCCAG	57	379	CUGGCUGAGGUAGUAGUUUGUGCUGUUGGUCGGGUUGUGACAUUGCCCGCUGUGGAGAUAACUGCGCAAGCUACUGCCUUGCUA	84	C U U --------| U UGUG UGGC GAGGUAGUAGUUUGUGC GUU GG CGGGU \ AUCG UUCCGUCAUCGAACGCG CAA UC GCCCG A - - U UAGAGGUG^ - UUAC	-39.6	0	46.4286
chi-miR-7i				CUGGCUGAGGUAGUAGUUUGUGCUGUUGGUCGGGUUGUGACAUUGCCCGCUGUGGAGAUAACUGCGCAAGCUACUGCCUUGCUA	84	C U U --------| U UGUG UGGC GAGGUAGUAGUUUGUGC GUU GG CGGGU \ AUCG UUCCGUCAUCGAACGCG CAA UC GCCCG A - - U UAGAGGUG^ - UUAC	-39.6		46.4286
bat-miR-2478	F: AGATAAAGGGTTCATTCCACG R: TAACAGCTTAGCAGCCAGTC	57	437	GUUGGGGGUCGGUGGUGAGCAAGCAGAGACUACAUAGGUUGCCUUGUAUCCCACUUCUGACACCAUGUAUUGUCAAC	77	GU---------- GG U A---| CAGA AC UGG GUCGG GGUG GCAAG GACU \ ACC CAGUC UCAC UGUUC UUGG A CAACUGUUAUGU A- U CCUA^ CG-- AU	-20.2	1	49.3506
chi-miR-2478				GUUGGGGGUCAGUGGUGAGCAAGCAGAGACUACAUAGGUUGCCUUGUAUCCCACUUCUGACACCAUGUAUUGUCAAC	77	GU---------- GG U A---| CAGA AC UGG GUCAG GGUG GCAAG GACU \ ACC CAGUC UCAC UGUUC UUGG A CAACUGUUAUGU A- U CCUA^ CG-- AU	-20.9		50.6494
bat-miR-25	F:ACATCTCCATCAGCCGTAT R:AGGCTTCTCCGTTTCTCA	62	613	GGCCAGUGUUGAGAGGCGGAGACUUGGGCAAUUGCUGGACGCUGCCCCGGGCAUUGCACUUGUCUCGGUCUGACAGUGCCGGCC	84	| A UG AG G UU - U - ACG GGCC G UUG AGGC GAGAC GG GCAAU GCU GG C CCGG C GAC UCUG CUCUG UC CGUUA CGG CC U ^ C GU AG G U- A - G CCG	-38.6	0	35.7143
chi-miR-25				GGCCAGUGUUGAGAGGCGGAGACUUGGGCAAUUGCUGGACGCUGCCCCGGGCAUUGCACUUGUCUCGGUCUGACAGUGCCGGCC	84	| A UG AG G UU - U - ACG GGCC G UUG AGGC GAGAC GG GCAAU GCU GG C CCGG C GAC UCUG CUCUG UC CGUUA CGG CC U ^ C GU AG G U- A - G CCG	-38.6		35.7143
bat-miR-148a	F: TCTGGAGGAGGACAGTTTG R: AGATTCGGATTTCGGTTT	53	298	GAGGCAAAGUUCUGAGACACUCCGACUCUGAAUAUGAUAGAAGUCAGUGCACUACAGAACUUUGUCUC	68	- A-| CC - AAU GAGGCAAAGUUCUG AG CACU GACU CUG \ CUCUGUUUCAAGAC UC GUGA CUGA GAU A A AC^ -- A AGU	-28.2	0	55.8824
chi-miR-148a				GAGGCAAAGUUCUGAGACACUCCGACUCUGAAUAUGAUAGAAGUCAGUGCACUACAGAACUUUGUCUC	68	- A-| CC - AAU GAGGCAAAGUUCUG AG CACU GACU CUG \ CUCUGUUUCAAGAC UC GUGA CUGA GAU A A AC^ -- A AGU	-28.2		55.8824
bat-miR-181b	F: TCTCGGCTGGAGGAATC R: TGAGCAGGAAATCTAACA	52	786	CUUGGGCAGAGGUUCUUUCUUAAAAGGUCACAAUCAACAUUCAUUGCUGUCGGUGGGUUGAACUGUGUGGACAAGCUCACUGAACAAUGAGUGCAACUGUGGCCCCGCAU	110	AAAA AUCAA CUG GAA G GGUCACA CAUUCAUUG UCGGUGGGUU CU U CCGGUGU GUGAGUAAC AGUCACUCGA GG G CC-- CAAC- A-- ACA U	-36	0	51.8182
chi-miR-181b				CUUGGGCAGAGGUUCUUUCUUAAAAGGUCACAAUCAACAUUCAUUGCUGUCGGUGGGUUGAACUGUGUGGACAAGCUCACUGAACAAUGAGUGCAACUGUGGCCCCGCAU	110	AAAA AUCAA CUG GAA G GGUCACA CAUUCAUUG UCGGUGGGUU CU U CCGGUGU GUGAGUAAC AGUCACUCGA GG G CC-- CAAC- A-- ACA U	-36		51.8182
bat-miR-145	F:CCATTCCAGCCTCACAG R: CACATCCCGCCAGACAT	67	391	CACCUUGUCCUCACGGUCCAGUUUUCCCAGGAAUCCCUUAGAUGCUAAGAUGGGGAUUCCUGGAAAUACUGUUCUUGAGGUCAUGGUU	88	C| U U C UC U C UAGAUG ACC UG CCUCA GG CAGU UU CCAGGAAUCCCU \ UGG AC GGAGU UC GUCA AA GGUCCUUAGGGG C U^ U U - UU U A UAGAAU	-41.6	0	52.2727
chi-miR-145				CACCUUGUCCUCACGGUCCAGUUUUCCCAGGAAUCCCUUAGAUGCUAAGAUGGGGAUUCCUGGAAAUACUGUUCUUGAGGUCAUGGUU	88	C| U U C UC U C UAGAUG ACC UG CCUCA GG CAGU UU CCAGGAAUCCCU \ UGG AC GGAGU UC GUCA AA GGUCCUUAGGGG C U^ U U - UU U A UAGAAU	-41.6		52.2727
bat-miR-128	F: CTGCCATAACAGGAGCCATAC R: CAATCTGCCATTCAATTCTTC	52	617	UGAGCUGUUGGAUUCGGGGCCGUAGCACUGUCUGAGAGGUUUACAUUUCUCACAGUGAACCGGUCUCUUUUUCAGCUGCUU	81	U| U UUC UAG CU U GAGC GUUGGA GGGGCCG CACUGU GAGAGGU U UUCG CGACUU CUCUGGC GUGACA CUCUUUA A -^ U UUU CAA -- C	-35.8	0	50.6173
chi-miR-128				UGAGCUGUUGGAUUCGGGGCCGUAGCACUGUCUGAGAGGUUUACAUUUCUCACAGUGAACCGGUCUCUUUUUCAGCUGCUU	81	U| U UUC UAG CU U GAGC GUUGGA GGGGCCG CACUGU GAGAGGU U UUCG CGACUU CUCUGGC GUGACA CUCUUUA A -^ U UUU CAA -- C	-35.8		50.6173
bat-miR-199a-3p	F: ATTCATTGCCAGTTCCC R: CCTGTCTGTCACAATCCC	61	564	UGGAAGCUUCUGGAGAUCCUGCUCCGUCGCCCCAGUGUUCAGACUACCUGUUCAGGACAAUGCCGUUGUACAGUAGUCUGCACAUUGGUUAGACUGGGCAAGGG	104	UGGAAGCUUCUGGAGAU - C GCC U C UCA--| AC CC UGCUC GUC CCAGUGU CAGACUA CUGU GG A GG ACGGG CAG GGUUACA GUCUGAU GACA CC A G---------------- A U AUU C - UGUUG^ GU	-40	0	46.1538
chi-miR-199a-3p				UGGAAGCUUCUGGAGAUCCUGCUCCGUCGCCCCAGUGUUCAGACUACCUGUUCAGGACAAUGCCGUUGUACAGUAGUCUGCACAUUGGUUAGACUGGGCAAGGG	104	UGGAAGCUUCUGGAGAU - C GCC U C UCA--| AC CC UGCUC GUC CCAGUGU CAGACUA CUGU GG A GG ACGGG CAG GGUUACA GUCUGAU GACA CC A G---------------- A U AUU C - UGUUG^ GU	-40		46.1538
bat-miR-451	F:TGGGTCCCTAAGTTCTCA R: TCCGCACTCAGTTCGTC	61	739	CUUGGGGUGGCGAGGAAACCGUUACCAUUACUGAGUUUAGUAAUGGUAACGGUUCUCUUGCUGCACCCAGA	71	C -|UG GA A UUGGG G GCGAG AACCGUUACCAUUACUG G GACCC C CGUUC UUGGCAAUGGUAAUGAU U A A^GU UC U	-47	0	50.7042
chi-miR-451				CUUGGGGUGGCGAGGAAACCGUUACCAUUACUGAGUUUAGUAAUGGUAACGGUUCUCUUGCUGCACCCAGA	71	C -|UG GA A UUGGG G GCGAG AACCGUUACCAUUACUG G GACCC C CGUUC UUGGCAAUGGUAAUGAU U A A^GU UC U	-47		50.7042
bat-miR-93	F: GCTGGCTATCCTGCGACTG R: GCCGAGAAGGCAACTGG	63	432	CUGGGGGCUCCAAAGUGCUGUUCGUGCAGGUAGUGUGAUCACCUGACCUACUGCUGAGCCAGCACUUCCCGAGCCCC	77	CUG CA- -| U G U GAUC GGGGCUC AAGUGCU GUUCG GCAG UAG GU \ CCCCGAG UUCACGA CGAGU CGUC AUC CA A --- CCC C^ - - - GUCC	-36.5	0	38.961
chi-miR-93				CUGGGGGCUCCAAAGUGCUGUUCGUGCAGGUAGUGUGAUCACCUGACCUACUGCUGAGCCAGCACUUCCCGAGCCCC	77	CUG CA- -| U G U GAUC GGGGCUC AAGUGCU GUUCG GCAG UAG GU \ CCCCGAG UUCACGA CGAGU CGUC AUC CA A --- CCC C^ - - - GUCC	-36.5		38.961
bat-miR-222	F:GGGAGTTTCATCTTGTATT R: AAGCCCAGTGGTTTATGC	55	1149	GCUGCUGGAAUGUGUAGGUACCCUCAAUGGCUCAGUAGCCAGUGUAGAUCCUGUCUUUUGUAAUCAGUAGCUACAUCUGGCUACUGGGUCUCUGAUGGCAUCUUCUACCU	110	GCUGCUGGAAU U- A C AU -| AUC UCUUU GUG AGGU CC UCA GGCUCAGUAGCCAG UGUAG CUG \ CAU UCUA GG AGU CUGGGUCAUCGGUC ACAUC GAC U UC--------- CU C U CU U^ GAU UAAUG	-43	0	51.8182
chi-miR-222				GCUGCUGGAAUGUGUAGGUACCCUCAAUGGCUCAGUAGCCAGUGUAGAUCCUGUCUUUUGUAAUCAGUAGCUACAUCUGGCUACUGGGUCUCUGAUGGCAUCUUCUACCU	110	GCUGCUGGAAU U- A C AU -| AUC UCUUU GUG AGGU CC UCA GGCUCAGUAGCCAG UGUAG CUG \ CAU UCUA GG AGU CUGGGUCAUCGGUC ACAUC GAC U UC--------- CU C U CU U^ GAU UAAUG	-43		51.8182
bat-miR-21	F: TTTCGGATGTTTCTGGTTG R: GGTGCTGGGTAATGTTTGA	65	327	UGUCGGGUAGCUUAUCAGACUGAUGUUGACUGUUGAAUCUCAUGGCAACAGCAGUCGAUGGGCUGUCUGACA	72	U| GU A A A U AA GUCGG AGCUUAUC GACUG UGUUG CUGU G \ CAGUC UCGGGUAG CUGAC ACAAC GGUA C U A^ UG - G - - UC	-35.8	0	51.3889
chi-miR-21				UGUCGGGUAGCUUAUCAGACUGAUGUUGACUGUUGAAUCUCAUGGCAACAGCAGUCGAUGGGCUGUCUGACA	72	U| GU A A A U AA GUCGG AGCUUAUC GACUG UGUUG CUGU G \ CAGUC UCGGGUAG CUGAC ACAAC GGUA C U A^ UG - G - - UC	-35.8		51.3889
bat-miR-23a	F: GCAGGTGTCCTCAAATCTCACG R:CCCAAGGCAGCTTCCTCTTT	56	915	GGCCGGCUGGGGUUCCUGGGGAUGGGAUUUGCUGCCUGUCACAAAUCACAUUGCCAGGGAUUUCCAACCGACC	73	C C -| G G C CC GG CGG UGG GGUUCCUGG GAUG GAUUUG UG \ CC GCC ACC UUAGGGACC UUAC CUAAAC AC U A A U^ G A - UG	-34	0	41.0959
chi-miR-23a				GGCCGGCUGGGGUUCCUGGGGAUGGGAUUUGCUGCCUGUCACAAAUCACAUUGCCAGGGAUUUCCAACCGACC	73	C C -| G G C CC GG CGG UGG GGUUCCUGG GAUG GAUUUG UG \ CC GCC ACC UUAGGGACC UUAC CUAAAC AC U A A U^ G A - UG	-34		41.0959
bat-miR-101	F: TTGATGTATTCGTGGTTGTTC R: GACTACTACCCAACTCCTCCT	54	524	AGGCUGCCCUGGCUCAGUUAUCACAGUGCUGAUGCUGUCCAUUCUAAAGGUACAGUACUGUGAUAACUGAAGGAUGGCAGCCA	83	A| CUGGC A GUCCA GGCUGCC UCAGUUAUCACAGUGCUG UGCU U CCGACGG AGUCAAUAGUGUCAUGAC AUGG U A^ UAGGA - AAAUC	-47.3	0	50.6024
chi-miR-101				AGGCUGCCCUGGCUCAGUUAUCACAGUGCUGAUGCUGUCCAUUCUAAAGGUACAGUACUGUGAUAACUGAAGGAUGGCAGCCA	83	A| CUGGC A GUCCA GGCUGCC UCAGUUAUCACAGUGCUG UGCU U CCGACGG AGUCAAUAGUGUCAUGAC AUGG U A^ UAGGA - AAAUC	-47.3		50.6024
bat-miR-143	F: TCAGGGAAACCCAACTCAC R:GATGAACAAACTGCGGTGC	52	567	GCGUCCUGUCUCCCAGCCUGAGGUGCAGUGCUGCAUCUCUGGUCAGUUGGGAGUCUGAGAUGAAGCACUGUAGCUCGGGAAGGGAGAAGUUGUUCUGCAGC	101	UCCUG AG G G U - AG GCG UCUCCC CCUGAG UGCAGUGCU CAUCUC GG UC U UGU AGAGGG GGGCUC AUGUCACGA GUAGAG CU AG U CGACGUCU^ UGA-- AA G A U G GG	-49.6	1	42.5743
chi-miR-143				GCGUCCUGUCUCCCAGCCUGAGGUGCAGUGCUGCAUCUCUGGUCAGUUGGGAGUCUGAGAUGAAGCACUGUAGCUCGGGAAGGGAGAAGUUGUUCUACAGC	101	GCGUC| ---------- AG G G U - AG CUG UCUCCC CCUGAG UGCAGUGCU CAUCUC GG UC U GAC AGAGGG GGGCUC AUGUCACGA GUAGAG CU AG U C----^ AUCUUGUUGA AA G A U G GG	-48.5		43.5644
bat-miR-194	F: CAGCGGCAAACCTGAACC R:CCCACGCAAGAAGGAAAGTG	61	693	UGGCUCCCACCCCCUGUAACAGCAACUCCAUGUGGAAGUACCUCUAGUUCCAGUGGGGCUGCUGUUAUCUGGGGUGGGGGCCA	83	U| CU A G G C GGCUCCCACCCC GUAACAGCA CUCCAU UGGAA UA C CCGGGGGUGGGG UAUUGUCGU GGGGUG ACCUU AU U A^ UC C - G C	-57.6	0	40.9639
chi-miR-194				UGGCUCCCACCCCCUGUAACAGCAACUCCAUGUGGAAGUACCACUAGUUCCAGUGGGGCUGCUGUUAUCUGGGGUGGGGGCCA	83	U| CU A G G C GGCUCCCACCCC GUAACAGCA CUCCAU UGGAA UA C CCGGGGGUGGGG UAUUGUCGU GGGGUG ACCUU AU U A^ UC C - G C	-57.6		40.9639
bat-miR-196a	F: GGTTTGGCGGCTTGAGGT R:GACCTCCTTTGTCTGTCTCCAT	63	580	AGCUGAUCUGUGGCUUAGGUAGUUUCAUGUUGUUGGGAUUGAGUUUUGAACUCGGCAACAAGAAACUGCCUGAGUUACAUCAGUC	85	A| UC A A UG G GCUGA UGUGGCUUAGGUAGUUUC UGUUGUUGGG U A \ UGACU ACAUUGAGUCCGUCAAAG ACAACGGCUC A U U C^ -- A A GU U	-45.1	0	56.4706
chi-miR-196a				AGCUGAUCUGUGGCUUAGGUAGUUUCAUGUUGUUGGGAUUGAGUUUUGAACUCGGCAACAAGAAACUGCCUGAGUUACAUCAGUC	85	A| UC A A UG G GCUGA UGUGGCUUAGGUAGUUUC UGUUGUUGGG U A \ UGACU ACAUUGAGUCCGUCAAAG ACAACGGCUC A U U C^ -- A A GU U	-45.1		56.4706
chi-novel_miR_10	F:GCGGTTATCACGTCTGCTTTAC R:CACTGTCTCCCAGGGTTTGC	60	557	GUGGAACCACGAGGCGGGGGUCGCUCUCUUUUAGAAGCAUUUUAAGUUGAGACUUCUUGGGGCCAGCCGCUGCUUGAGUUUUA	83	G------- G C- CUUUU CA UUA AGGCGG GGU GCUCU AGAAG UU \ UUCGUC CCG CGGGG UCUUC AG A AUUUUGAG G AC U---- AG UUG	-24.4	0	48.1928
				GUGGAACCACGAGGCGGGGGUCGCUCUCUUUUAGAAGCAUUUUAAGUUGAGACUUCUUGGGGCCAGCCGCUGCUUGAGUUUUA		G------- G C- CUUUU CA UUA AGGCGG GGU GCUCU AGAAG UU \ UUCGUC CCG CGGGG UCUUC AG A AUUUUGAG G AC U---- AG UUG	-24.4		48.1928
chi-novel_miR_12	F: TGGAGGTGTTGCTGGTCTGC R: GCCCTGTGGTCCTGGGTTCT	62	752	GGGGUGGCCAUCGCCAUCUUACUGGGCAGCAUUGGAUGGUGUCUGGUCUCUAAUACUGCCUGGUAAUGAUGACGCUGGGGCC	83	GGGGU AU-- C -| UG C U UGU GGCC CG CAUC UUAC GGCAG AUUGGA GG \ CCGG GC GUAG AAUG CCGUC UAAUCU CU C ----- GGUC A U^ GU A - GGU	-34.2	0	42.1687
				GGGGUGGCCAUCGCCAUCUUACUGGGCAGCAUUGGAUGGUGUCUGGUCUCUAAUACUGCCUGGUAAUGAUGACGCUGGGGCC	83	GGGGU AU-- C -| UG C U UGU GGCC CG CAUC UUAC GGCAG AUUGGA GG \ CCGG GC GUAG AAUG CCGUC UAAUCU CU C ----- GGUC A U^ GU A - GGU	-34.2		42.1687
chi-novel_miR_16	F:TAAGTCAAGGGTGGAGACG R:CTACAGTGGGCTTTGTTCAG	58	569	GGGTTTTGAATTTGCAGTAACAGGTGTGAACATTCTAGCAGCAGTTTGATGATCATGTATGATACTGCAAACAGAACGTTCAT	83	GG----| AA A G UG A CU A GUUUUG UUUGCAGUA CA G UGA CAUU AGC G CAAGAC AAACGUCAU GU U ACU GUAG UUG C UACUUG^ -- A A GU A U- A	-26	0	61.45
				GGGTTTTGAATTTGCAGTAACAGGTGTGAACATTCTAGCAGCAGTTTGATGATCATGTATGATACTGCAAACAGAACGTTCAT	83	GG----| AA A G UG A CU A GUUUUG UUUGCAGUA CA G UGA CAUU AGC G CAAGAC AAACGUCAU GU U ACU GUAG UUG C UACUUG^ -- A A GU A U- A	-26		61.45
chi-novel_miR_19	F:CAGAGCCTGCCTGATTGAC R:CATGCCAGAACTTGAACCC	59	595	AGAUGUUCGAAAGGAGGUUGUCCGUGAUGUAUUUGCUUUAUUUGUGGCAGAUAUUGCACGGUUGAUCUCUUUUCUUCAUC	80	A| UUC U AU UUA GAUG GAAAGGAGGUUG CCGUG GUAUUUGCU U CUAC CUUUUCUCUAGU GGCAC UAUAGACGG U -^ UU- U GU UGU	-35.2	0	60
				AGAUGUUCGAAAGGAGGUUGUCCGUGAUGUAUUUGCUUUAUUUGUGGCAGAUAUUGCACGGUUGAUCUCUUUUCUUCAUC	80	A| UUC U AU UUA GAUG GAAAGGAGGUUG CCGUG GUAUUUGCU U CUAC CUUUUCUCUAGU GGCAC UAUAGACGG U -^ UU- U GU UGU	-35.2		60
chi-novel_miR_21	F: GGTCCCTCTTCAGTGCTTG R:TTGGGTATGGCCCTTTGTA	60	767	GGGAGUGGAUGGUUGAUCAGAGAACAUACAUUUUGUCAAUGAUGUAUGUCAACUGAUCCACAGUCCCUCCCU	73	U G U AGA UUG GGGAG GGAU GU GAUCAG ACAUACAUU U CCCUC CCUG CA CUAGUC UGUAUGUAG C U^ - A C AAC UAA	-34.9	0	54.7945
				GGGAGUGGAUGGUUGAUCAGAGAACAUACAUUUUGUCAAUGAUGUAUGUCAACUGAUCCACAGUCCCUCCCU	73	U G U AGA UUG GGGAG GGAU GU GAUCAG ACAUACAUU U CCCUC CCUG CA CUAGUC UGUAUGUAG C U^ - A C AAC UAA	-34.9		54.7945
chi-novel_miR_35	F:AGACAAACCAGCAAACGC R:TGTCCAGGACTAGAAGCAAAT	56	489	TAGGTTGGCCGAAAAGTTCGTTTGGGTTTTCCATAACATCTTCCAGAAAAACCTGAACAAATTTTCTGGCCAACCCA	77	UA| A C UG CCAUAACA GGUUGGCCG AAAGUU GUU GGUUUU \ CCAACCGGU UUUUAA CAA CCAAAA U AC^ C A GU AGACCUUC	-30.7	2	58.44
				TAGGTTGGCCGAAAAGTTCGTTTGGGTTTTCCATAACATCTTCCTGAAAAACCTGAACAAATTTTCTGGCCAACCTA	77	A C UG C UAACA UAGGUUGGCCG AAAGUU GUU GGUUUU CA \ AUCCAACCGGU UUUUAA CAA CCAAAA GU U ^ C A GU A CCUUC	-34.2		59.74
chi-novel_miR_50	F:TTCAAACTCCTCTACCAGCGACAA R:GCTGCTTCCCATCCTTCGTG	57	828	AACAUUGAAACAGGCUAGGAGAAAUGAUUGGAUAGAAAAUUUUAUUCUAUUCAUUUAUCUCCCAGCCUACAAAAUGGA	78	AA| GAAAC A AA U AAU CAUU AGGCU GGAGA UGA UGGAUAGAA \ GUAA UCCGA CCUCU AUU ACUUAUCUU U AG^ AACA- C -- U AUU	-27.1	0	67.9487
				AACAUUGAAACAGGCUAGGAGAAAUGAUUGGAUAGAAAAUUUUAUUCUAUUCAUUUAUCUCCCAGCCUACAAAAUGGA	78	AA| GAAAC A AA U AAU CAUU AGGCU GGAGA UGA UGGAUAGAA \ GUAA UCCGA CCUCU AUU ACUUAUCUU U AG^ AACA- C -- U AUU	-27.1		67.9487
chi-novel_miR_51	F:TAAGATTCTTTCCCACCCTAA R:GCAGTTTCTTTCGCATCTATT	59	843	AGCCGGGCCCUAGCAGCGGGAACAGUACUGCAGUGGGCGAUCGGUGAUCUGGAGUAUUGUUUCUGCUGCCCGGGCAAGGUUGG	83	GG UAG G UGG GA AGCC GCCC CAGCGGGAACAGUACU CAG GC \ UUGG CGGG GUCGUCUUUGUUAUGA GUC UG U GG^ AA CCC G UAG GC	-43.7	0	38.5542
				AGCCGGGCCCUAGCAGCGGGAACAGUACUGCAGUGGGCGAUCGGUGAUCUGGAGUAUUGUUUCUGCUGCCCGGGCAAGGUUGG	83	GG UAG G UGG GA AGCC GCCC CAGCGGGAACAGUACU CAG GC \ UUGG CGGG GUCGUCUUUGUUAUGA GUC UG U GG^ AA CCC G UAG GC	-43.7		38.5542
chi-novel_miR_56	F:CGGTGGAAAGGCAGAGTC R:GGCCATCAAGGCAAGAAG	56	500	GTTGTAGGGATACAGTGACCAGGTGACGACGGATTTCTCAAGTAACAACCTCATGGCTTGGTCACAGTGTCCATATAACA	80	G A GAC C AUUUCUC GUUGUA GGAUAC GUGACCAGGU GA GG A CAAUAU CCUGUG CACUGGUUCG CU CC A A^ A A GUA - AACAAUG	-31.5	0	53.75
				GTTGTAGGGATACAGTGACCAGGTGACGACGGATTTCTCAAGTAACAACCTCATGGCTTGGTCACAGTGTCCATATAACA	80	G A GAC C AUUUCUC GUUGUA GGAUAC GUGACCAGGU GA GG A CAAUAU CCUGUG CACUGGUUCG CU CC A A^ A A GUA - AACAAUG	-31.5	0	53.75
* The number mismatch of precursor sequence between bovine and caprine. Mismatch nucleotides are indicated in blue
The mature miRNA sequences in the precursors are indicated in red
