# Supplementary material for: Comparative Transcriptome Profiling of Dairy Goat MicroRNAs from Dry Period and Peak Lactation Mammary Gland Tissues
Source: PLoS One. 2012 Dec 26;7(12):e52388. doi: 10.1371/journal.pone.0052388 (PMC3530564; doi:10.1371/journal.pone.0052388)
Supplement: Table S5 — Comparison of the expression profiles of miRNAs in the caprine mammary gland during the dry period and peak lactation. (XLS) [file pone.0052388.s008.xls]

## Sheet: Table S5
Supplementary information, Table S5. Comparison of the expression profiles of miRNAs during the dry period and peak lactation of the caprine mammary gland.
*-std represent normalized expression level of miRNA in a sample;
Sig-label: ** represents fold change (log2)>1 or fold change(log2)<-1, and p-value<0.01; * represents fold change(log2)>1 or fold change(log2)<-1, and 0.01≤p<0.05.
pairwise	miR-name	D-total-reads	P-total-reads	D-expressed	P-expressed	D-std	P-std	fold-change(log2 P/D)	p-value	sig-lable		Relative cloning frequency of miRNAs in D	Relative cloning frequency of miRNAs in P
D-P	chi-let-7f	14851375	15712891	2514813	2026006	169332	128939	-0.787555	0			0.169332	0.128939
D-P	chi-let-7a	14851375	15712891	2406729	1824700	162054	116128	-0.801247	0			0.162054	0.116128
D-P	chi-miR-103	14851375	15712891	214780	280256	14462	17836.1	0.334165	0			0.014462	0.0178361
D-P	chi-miR-107	14851375	15712891	79315	69411	5340.58	4417.46	-0.273782	1.19494e-292			0.00534058	0.00441746
D-P	chi-let-7g	14851375	15712891	235115	63926	15831.2	4068.38	-1.96024	0	**		0.0158312	0.00406838
D-P	chi-miR-1	14851375	15712891	99009	56287	6666.66	3582.22	-0.89611	0			0.00666666	0.00358222
D-P	chi-miR-143	14851375	15712891	92508	51917	6228.92	3304.1	-0.914723	0			0.00622892	0.0033041
D-P	chi-miR-423-5p	14851375	15712891	96884	47767	6523.57	3039.99	-1.1016	0	**		0.00652357	0.00303999
D-P	chi-miR-29a	14851375	15712891	105621	45142	7111.87	2872.93	-1.30771	0	**		0.00711187	0.00287293
D-P	chi-miR-101	14851375	15712891	90249	43845	6076.81	2790.38	-1.12285	0	**		0.00607681	0.00279038
D-P	chi-miR-140	14851375	15712891	90402	42673	6087.11	2715.8	-1.16438	0	**		0.00608711	0.0027158
D-P	chi-miR-21	14851375	15712891	124841	34806	8406.02	2215.12	-1.92404	0	**		0.00840602	0.00221512
D-P	chi-let-7b	14851375	15712891	443620	32993	29870.6	2099.74	-3.83044	0	**		0.0298706	0.00209974
D-P	chi-miR-320	14851375	15712891	95478	31263	6428.9	1989.64	-1.69206	0	**		0.0064289	0.00198964
D-P	chi-miR-30a-5p	14851375	15712891	50674	29317	3412.07	1865.79	-0.87086	0			0.00341207	0.00186579
D-P	chi-let-7c	14851375	15712891	341112	27377	22968.4	1742.33	-3.72056	0	**		0.0229684	0.00174233
D-P	chi-miR-148a	14851375	15712891	15336	23122	1032.63	1471.53	0.510992	2.55339e-258			0.00103263	0.00147153
D-P	chi-miR-199a-3p	14851375	15712891	152691	20829	10281.3	1325.6	-2.9553	0	**		0.0102813	0.0013256
D-P	chi-miR-146b	14851375	15712891	17180	17754	1156.8	1129.9	-0.033938	0.0279419			0.0011568	0.0011299
D-P	chi-miR-2284x	14851375	15712891	62504	17471	4208.63	1111.89	-1.92034	0	**		0.00420863	0.00111189
D-P	chi-miR-26a	14851375	15712891	26900	16318	1811.28	1038.51	-0.802494	0			0.00181128	0.00103851
D-P	chi-miR-26b	14851375	15712891	31410	14850	2114.96	945.084	-1.16211	0	**		0.00211496	0.000945084
D-P	chi-miR-191	14851375	15712891	25024	13472	1684.96	857.385	-0.9747	0			0.00168496	0.000857385
D-P	chi-miR-152	14851375	15712891	19376	11370	1304.66	723.61	-0.850391	0			0.00130466	0.00072361
D-P	chi-miR-185	14851375	15712891	26212	10870	1764.95	691.789	-1.35123	0	**		0.00176495	0.000691789
D-P	chi-miR-181a	14851375	15712891	19190	10023	1292.14	637.884	-1.01839	0	**		0.00129214	0.000637884
D-P	chi-let-7e	14851375	15712891	84055	9118	5659.75	580.288	-3.2859	0	**		0.00565975	0.000580288
D-P	chi-miR-378	14851375	15712891	13365	8728	899.917	555.467	-0.696089	7.15388e-276			0.000899917	0.000555467
D-P	chi-miR-30d	14851375	15712891	13205	8540	889.143	543.503	-0.710128	2.91979e-282			0.000889143	0.000543503
D-P	chi-miR-1839	14851375	15712891	21107	8090	1421.22	514.864	-1.46486	0	**		0.00142122	0.000514864
D-P	chi-miR-27b	14851375	15712891	17023	7205	1146.22	458.541	-1.32177	0	**		0.00114622	0.000458541
D-P	chi-let-7i	14851375	15712891	36090	7123	2430.08	453.322	-2.42239	0	**		0.00243008	0.000453322
D-P	chi-miR-342	14851375	15712891	19192	7007	1292.27	445.94	-1.53499	0	**		0.00129227	0.00044594
D-P	chi-miR-29c	14851375	15712891	8646	6862	582.168	436.712	-0.414756	2.93397e-71			0.000582168	0.000436711
D-P	chi-miR-192	14851375	15712891	13021	6632	876.754	422.074	-1.05468	0	**		0.000876754	0.000422074
D-P	chi-miR-145	14851375	15712891	41213	6254	2775.03	398.017	-2.8016	0	**		0.00277503	0.000398017
D-P	chi-let-7d	14851375	15712891	44760	6057	3013.86	385.48	-2.96689	0	**		0.00301386	0.00038548
D-P	chi-miR-23a	14851375	15712891	14587	5913	982.199	376.315	-1.38407	0	**		0.000982199	0.000376315
D-P	chi-miR-27a-3p	14851375	15712891	14128	5873	951.292	373.769	-1.34774	0	**		0.000951292	0.00037377
D-P	chi-miR-25	14851375	15712891	36578	5728	2462.94	364.541	-2.75623	0	**		0.00246294	0.000364541
D-P	chi-miR-200a	14851375	15712891	12085	5076	813.729	323.047	-1.33281	0	**		0.000813729	0.000323047
D-P	chi-miR-200c	14851375	15712891	6128	4822	412.622	306.882	-0.427137	8.47746e-54			0.000412622	0.000306882
D-P	chi-miR-10b	14851375	15712891	7313	4746	492.412	302.045	-0.705103	2.5388e-155			0.000492412	0.000302045
D-P	chi-miR-10a	14851375	15712891	7604	4138	512.006	263.351	-0.959177	2.53355e-272			0.000512006	0.000263351
D-P	chi-miR-125b	14851375	15712891	12384	3801	833.862	241.903	-1.78538	0	**		0.000833862	0.000241903
D-P	chi-miR-23b-3p	14851375	15712891	7714	3590	519.413	228.475	-1.18485	0	**		0.000519413	0.000228475
D-P	chi-miR-375	14851375	15712891	4426	3573	298.019	227.393	-0.39022	1.60209e-33			0.00029802	0.000227393
D-P	chi-miR-452	14851375	15712891	3434	3480	231.224	221.474	-0.062155	0.0732499			0.000231224	0.000221474
D-P	chi-miR-99a	14851375	15712891	11384	3282	766.528	208.873	-1.87571	0	**		0.000766528	0.000208873
D-P	chi-miR-24-3p	14851375	15712891	5739	2864	386.429	182.271	-1.08412	1.02924e-251	**		0.000386429	0.000182271
D-P	chi-miR-92a	14851375	15712891	9286	2812	625.262	178.961	-1.80481	0	**		0.000625262	0.000178961
D-P	chi-miR-22-3p	14851375	15712891	4129	2802	278.021	178.325	-0.640688	4.89314e-75			0.000278021	0.000178325
D-P	chi-miR-92	14851375	15712891	8994	2749	605.601	174.952	-1.79141	0	**		0.0006056	0.000174952
D-P	chi-miR-200b	14851375	15712891	4540	2372	305.696	150.959	-1.01794	3.51949e-180	**		0.000305696	0.000150959
D-P	chi-miR-125a	14851375	15712891	5849	2311	393.836	147.077	-1.42102	0	**		0.000393836	0.000147077
D-P	chi-miR-2478	14851375	15712891	869	1888	58.5131	120.156	1.03808	8.41064e-74	**		5.85131e-05	0.000120156
D-P	chi-miR-142	14851375	15712891	5728	1831	385.688	116.528	-1.72675	0	**		0.000385688	0.000116529
D-P	chi-miR-151*	14851375	15712891	1946	1754	131.032	111.628	-0.231215	1.10623e-06			0.000131032	0.000111628
D-P	chi-miR-2887	14851375	15712891	385	1671	25.9235	106.346	2.03643	4.26458e-175	**		2.59235e-05	0.000106346
D-P	chi-miR-451	14851375	15712891	749	1665	50.433	105.964	1.07113	1.24835e-68	**		5.0433e-05	0.000105964
D-P	chi-miR-411	14851375	15712891	1741	1451	117.228	92.3446	-0.34422	1.72031e-11			0.000117228	9.23446e-05
D-P	chi-miR-128	14851375	15712891	8512	1408	573.146	89.608	-2.6772	0	**		0.000573146	8.9608e-05
D-P	chi-miR-205	14851375	15712891	2905	1301	195.605	82.7983	-1.24027	7.80123e-159	**		0.000195605	8.27983e-05
D-P	chi-miR-99b	14851375	15712891	3384	1248	227.858	79.4252	-1.52046	1.89401e-251	**		0.000227858	7.94252e-05
D-P	chi-miR-148b	14851375	15712891	2171	1232	146.182	78.407	-0.898709	3.83405e-71			0.000146182	7.8407e-05
D-P	chi-miR-186	14851375	15712891	1869	1055	125.847	67.1423	-0.906376	2.30795e-62			0.000125847	6.71423e-05
D-P	chi-miR-29b	14851375	15712891	2871	1009	193.315	64.2148	-1.58998	5.24341e-228	**		0.000193315	6.42148e-05
D-P	chi-miR-151	14851375	15712891	1466	987	98.7114	62.8147	-0.652114	1.35546e-28			9.87114e-05	6.28147e-05
D-P	chi-miR-744	14851375	15712891	2086	889	140.458	56.5777	-1.31184	6.2271e-125	**		0.000140458	5.65777e-05
D-P	chi-miR-379	14851375	15712891	1630	811	109.754	51.6137	-1.08845	2.39362e-73	**		0.000109754	5.16137e-05
D-P	chi-miR-127	14851375	15712891	2432	791	163.756	50.3408	-1.70175	4.11545e-213	**		0.000163756	5.03408e-05
D-P	chi-miR-100	14851375	15712891	2179	791	146.72	50.3408	-1.54327	3.32919e-166	**		0.00014672	5.03408e-05
D-P	chi-miR-221	14851375	15712891	7848	790	528.436	50.2772	-3.39375	0	**		0.000528436	5.02772e-05
D-P	chi-miR-374b	14851375	15712891	1461	764	98.3747	48.6225	-1.01666	3.77701e-59	**		9.83747e-05	4.86225e-05
D-P	chi-miR-141	14851375	15712891	789	759	53.1264	48.3043	-0.137277	0.061205			5.31264e-05	4.83043e-05
D-P	chi-miR-374a	14851375	15712891	1382	737	93.0554	46.9042	-0.988373	1.43134e-53			9.30554e-05	4.69042e-05
D-P	chi-miR-181b	14851375	15712891	5330	734	358.889	46.7132	-2.94164	0	**		0.000358889	4.67132e-05
D-P	chi-miR-222	14851375	15712891	5223	734	351.685	46.7132	-2.91238	0	**		0.000351685	4.67132e-05
D-P	chi-miR-423-3p	14851375	15712891	1490	730	100.327	46.4587	-1.11069	2.18777e-69	**		0.000100327	4.64587e-05
D-P	chi-miR-193a-3p	14851375	15712891	1099	706	73.9999	44.9313	-0.719803	1.08461e-25			7.39999e-05	4.49313e-05
D-P	chi-miR-130a	14851375	15712891	1361	640	91.6413	40.7309	-1.16987	6.53093e-69	**		9.16413e-05	4.07309e-05
D-P	chi-miR-30e-5p	14851375	15712891	1370	615	92.2474	39.1398	-1.23687	1.35386e-75	**		9.22474e-05	3.91398e-05
D-P	chi-miR-126*	14851375	15712891	984	545	66.2565	34.6849	-0.933754	2.68084e-35			6.62565e-05	3.46849e-05
D-P	chi-miR-33a	14851375	15712891	830	541	55.8871	34.4303	-0.698837	7.17295e-19			5.58871e-05	3.44303e-05
D-P	chi-miR-424	14851375	15712891	1152	522	77.5686	33.2211	-1.22337	8.64104e-63	**		7.75686e-05	3.32211e-05
D-P	chi-miR-30c	14851375	15712891	892	521	60.0618	33.1575	-0.857112	4.85331e-28			6.00618e-05	3.31575e-05
D-P	chi-miR-486	14851375	15712891	407	515	27.4049	32.7756	0.258188	0.00686996			2.74049e-05	3.27756e-05
D-P	chi-miR-224	14851375	15712891	695	512	46.797	32.5847	-0.522221	4.01201e-10			4.6797e-05	3.25847e-05
D-P	chi-miR-30b-5p	14851375	15712891	748	509	50.3657	32.3938	-0.636724	8.76145e-15			5.03657e-05	3.23938e-05
D-P	chi-miR-30f	14851375	15712891	1309	496	88.14	31.5664	-1.48141	8.40474e-95	**		8.814e-05	3.15664e-05
D-P	chi-miR-497	14851375	15712891	2136	492	143.825	31.3119	-2.19953	1.24022e-263	**		0.000143825	3.13119e-05
D-P	chi-miR-345-3p	14851375	15712891	692	488	46.595	31.0573	-0.585243	4.59089e-12			4.6595e-05	3.10573e-05
D-P	chi-miR-660	14851375	15712891	1478	477	99.5194	30.3572	-1.71294	1.74042e-131	**		9.95194e-05	3.03572e-05
D-P	chi-miR-93	14851375	15712891	3593	460	241.93	29.2753	-3.04684	0	**		0.00024193	2.92753e-05
D-P	chi-miR-106b	14851375	15712891	1626	459	109.485	29.2117	-1.90611	3.45923e-167	**		0.000109485	2.92117e-05
D-P	chi-miR-499	14851375	15712891	842	415	56.6951	26.4114	-1.10206	1.70635e-39	**		5.66951e-05	2.64114e-05
D-P	chi-miR-485	14851375	15712891	919	414	61.8798	26.3478	-1.23179	5.60129e-51	**		6.18798e-05	2.63478e-05
D-P	chi-miR-155	14851375	15712891	722	408	48.615	25.9659	-0.904783	4.61912e-25			4.8615e-05	2.59659e-05
D-P	chi-miR-494	14851375	15712891	436	397	29.3576	25.2659	-0.216542	0.0303929			2.93576e-05	2.52659e-05
D-P	chi-miR-339	14851375	15712891	1381	381	92.988	24.2476	-1.9392	1.40033e-145	**		9.2988e-05	2.42476e-05
D-P	chi-miR-532	14851375	15712891	1155	380	77.7706	24.184	-1.68517	7.68392e-101	**		7.77706e-05	2.4184e-05
D-P	chi-miR-98	14851375	15712891	2531	370	170.422	23.5475	-2.85546	0	**		0.000170422	2.35475e-05
D-P	chi-miR-19b	14851375	15712891	712	359	47.9417	22.8475	-1.06924	4.02403e-32	**		4.79417e-05	2.28475e-05
D-P	chi-miR-15a	14851375	15712891	1467	330	98.7787	21.0019	-2.23368	3.48178e-185	**		9.87787e-05	2.10019e-05
D-P	chi-miR-199a-5p	14851375	15712891	1355	303	91.2373	19.2835	-2.24226	5.28234e-172	**		9.12373e-05	1.92835e-05
D-P	chi-miR-330	14851375	15712891	1227	300	82.6186	19.0926	-2.11345	7.8042e-145	**		8.26186e-05	1.90926e-05
D-P	chi-miR-3431	14851375	15712891	280	293	18.8535	18.6471	-0.0158811	0.894096			1.88535e-05	1.86471e-05
D-P	chi-miR-199b	14851375	15712891	1565	290	105.377	18.4562	-2.51339	2.99274e-227	**		0.000105377	1.84562e-05
D-P	chi-miR-150	14851375	15712891	354	285	23.8362	18.138	-0.394139	0.000575829			2.38362e-05	1.8138e-05
D-P	chi-miR-331	14851375	15712891	859	279	57.8398	17.7561	-1.70375	1.267e-76	**		5.78398e-05	1.77561e-05
D-P	chi-miR-429	14851375	15712891	888	265	59.7924	16.8651	-1.82592	5.16676e-87	**		5.97924e-05	1.68651e-05
D-P	chi-miR-16a	14851375	15712891	758	245	51.039	15.5923	-1.71077	3.27783e-68	**		5.1039e-05	1.55923e-05
D-P	chi-miR-16b	14851375	15712891	768	244	51.7124	15.5287	-1.73557	1.8084e-70	**		5.17124e-05	1.55287e-05
D-P	chi-miR-323	14851375	15712891	149	239	10.0327	15.2104	0.600348	5.59287e-05			1.00327e-05	1.52104e-05
D-P	chi-miR-126	14851375	15712891	240	214	16.1601	13.6194	-0.246773	0.0686641			1.61601e-05	1.36194e-05
D-P	chi-miR-487b	14851375	15712891	264	212	17.7761	13.4921	-0.397824	0.00271337			1.77761e-05	1.34921e-05
D-P	chi-miR-15b	14851375	15712891	772	210	51.9817	13.3648	-1.95957	2.49228e-83	**		5.19817e-05	1.33648e-05
D-P	chi-miR-193a-5p	14851375	15712891	732	199	49.2884	12.6648	-1.96042	3.76606e-79	**		4.92884e-05	1.26648e-05
D-P	chi-miR-28	14851375	15712891	551	199	37.1009	12.6648	-1.55063	1.13987e-43	**		3.71009e-05	1.26648e-05
D-P	chi-miR-144	14851375	15712891	86	179	5.7907	11.3919	0.976199	1.11974e-07			5.79071e-06	1.13919e-05
D-P	chi-miR-17-5p	14851375	15712891	699	176	47.0663	11.201	-2.07107	3.38893e-81	**		4.70663e-05	1.1201e-05
D-P	chi-miR-92b	14851375	15712891	390	168	26.2602	10.6919	-1.29636	2.49942e-24	**		2.62602e-05	1.06919e-05
D-P	chi-miR-502a	14851375	15712891	390	162	26.2602	10.31	-1.34883	9.14474e-26	**		2.62602e-05	1.031e-05
D-P	chi-miR-17-3p	14851375	15712891	342	157	23.0282	9.9918	-1.20459	2.35806e-19	**		2.30282e-05	9.9918e-06
D-P	chi-miR-139	14851375	15712891	304	149	20.4695	9.4827	-1.11011	1.9825e-15	**		2.04695e-05	9.48266e-06
D-P	chi-miR-432	14851375	15712891	1404	147	94.5367	9.3554	-3.337	1.57608e-273	**		9.45367e-05	9.35538e-06
D-P	chi-miR-424*	14851375	15712891	259	146	17.4395	9.2917	-0.908344	5.32501e-10			1.74395e-05	9.29173e-06
D-P	chi-miR-335	14851375	15712891	151	142	10.1674	9.0372	-0.170003	0.31317			1.01674e-05	9.03717e-06
D-P	chi-miR-20a	14851375	15712891	535	139	36.0236	8.8462	-2.02581	7.89651e-61	**		3.60236e-05	8.84624e-06
D-P	chi-miR-365-3p	14851375	15712891	418	137	28.1455	8.719	-1.69067	9.02674e-38	**		2.81455e-05	8.71896e-06
D-P	chi-miR-199c	14851375	15712891	686	134	46.191	8.528	-2.43733	3.6368e-97	**		4.6191e-05	8.52803e-06
D-P	chi-miR-296	14851375	15712891	970	133	65.3138	8.4644	-2.94791	3.27086e-168	**		6.53138e-05	8.46439e-06
D-P	chi-miR-495	14851375	15712891	555	132	37.3703	8.4007	-2.15331	4.58967e-68	**		3.73703e-05	8.40075e-06
D-P	chi-miR-339b	14851375	15712891	434	129	29.2229	8.2098	-1.83168	1.35494e-43	**		2.92229e-05	8.20982e-06
D-P	chi-miR-210	14851375	15712891	396	116	26.6642	7.3825	-1.85272	1.58438e-40	**		2.66642e-05	7.38247e-06
D-P	chi-miR-345-5p	14851375	15712891	194	113	13.0628	7.1915	-0.8611	2.83653e-07			1.30628e-05	7.19155e-06
D-P	chi-miR-22-5p	14851375	15712891	188	106	12.6588	6.7461	-0.908015	1.24855e-07			1.26588e-05	6.74605e-06
D-P	chi-miR-206	14851375	15712891	683	102	45.989	6.4915	-2.82467	7.38034e-114	**		4.5989e-05	6.49149e-06
D-P	chi-miR-543	14851375	15712891	399	100	26.8662	6.3642	-2.07774	2.83492e-47	**		2.68662e-05	6.3642e-06
D-P	chi-miR-135a	14851375	15712891	156	97	10.5041	6.1733	-0.766839	3.10418e-05			1.05041e-05	6.17328e-06
D-P	chi-miR-1307	14851375	15712891	331	96	22.2875	6.1096	-1.86708	1.7398e-34	**		2.22875e-05	6.10963e-06
D-P	chi-miR-7	14851375	15712891	229	92	15.4194	5.8551	-1.39698	1.52118e-16	**		1.54194e-05	5.85507e-06
D-P	chi-miR-1468	14851375	15712891	164	89	11.0427	5.6641	-0.963174	2.14426e-07			1.10427e-05	5.66414e-06
D-P	chi-miR-885	14851375	15712891	55	86	3.7034	5.4732	0.563534	0.0228825			3.70336e-06	5.47321e-06
D-P	chi-miR-34c	14851375	15712891	319	85	21.4795	5.4096	-1.98937	4.15387e-36	**		2.14795e-05	5.40957e-06
D-P	chi-miR-95	14851375	15712891	51	77	3.434	4.9004	0.513009	0.0481611			3.43403e-06	4.90043e-06
D-P	chi-miR-382	14851375	15712891	439	74	29.5596	4.7095	-2.64998	5.86619e-69	**		2.95596e-05	4.70951e-06
D-P	chi-miR-455*	14851375	15712891	440	73	29.6269	4.6459	-2.67288	9.27639e-70	**		2.96269e-05	4.64587e-06
D-P	chi-miR-1940	14851375	15712891	79	71	5.3194	4.5186	-0.235388	0.31838			5.31937e-06	4.51858e-06
D-P	chi-miR-361	14851375	15712891	240	68	16.1601	4.3277	-1.90076	5.04229e-26	**		1.61601e-05	4.32766e-06
D-P	chi-miR-146a	14851375	15712891	110	65	7.4067	4.1367	-0.840351	0.00015558			7.40672e-06	4.13673e-06
D-P	chi-miR-409a	14851375	15712891	78	63	5.252	4.0094	-0.389481	0.110597			5.25204e-06	4.00945e-06
D-P	chi-miR-136	14851375	15712891	112	62	7.5414	3.9458	-0.934515	2.97412e-05			7.54139e-06	3.9458e-06
D-P	chi-miR-504	14851375	15712891	196	61	13.1974	3.8822	-1.76531	1.32597e-19	**		1.31974e-05	3.88216e-06
D-P	chi-miR-362-5p	14851375	15712891	132	59	8.8881	3.7549	-1.2431	1.06795e-08	**		8.88807e-06	3.75488e-06
D-P	chi-miR-380-3p	14851375	15712891	168	58	11.3121	3.6912	-1.6157	3.50392e-15	**		1.13121e-05	3.69124e-06
D-P	chi-miR-655	14851375	15712891	89	57	5.9927	3.6276	-0.724191	0.00279341			5.99271e-06	3.62759e-06
D-P	chi-miR-362-3p	14851375	15712891	150	56	10.1001	3.564	-1.5028	1.77129e-12	**		1.01001e-05	3.56395e-06
D-P	chi-miR-1434	14851375	15712891	127	54	8.5514	3.4367	-1.31514	4.58632e-09	**		8.5514e-06	3.43667e-06
D-P	chi-miR-369-3p	14851375	15712891	100	53	6.7334	3.373	-0.997303	3.13294e-05			6.73338e-06	3.37303e-06
D-P	chi-miR-124a	14851375	15712891	100	52	6.7334	3.3094	-1.02477	2.0625e-05	**		6.73338e-06	3.30938e-06
D-P	chi-miR-124b	14851375	15712891	100	52	6.7334	3.3094	-1.02477	2.0625e-05	**		6.73338e-06	3.30938e-06
D-P	chi-miR-299	14851375	15712891	78	50	5.252	3.1821	-0.722888	0.00521892			5.25204e-06	3.1821e-06
D-P	chi-miR-3432	14851375	15712891	381	49	25.6542	3.1185	-3.04027	3.42113e-69	**		2.56542e-05	3.11846e-06
D-P	chi-miR-223	14851375	15712891	307	49	20.6715	3.1185	-2.72872	2.93069e-50	**		2.06715e-05	3.11846e-06
D-P	chi-miR-193b	14851375	15712891	64	46	4.3094	2.9275	-0.557818	0.0446312			4.30937e-06	2.92753e-06
D-P	chi-miR-99a*	14851375	15712891	256	46	17.2375	2.9275	-2.55781	2.36936e-39	**		1.72375e-05	2.92753e-06
D-P	chi-miR-31	14851375	15712891	153	44	10.3021	2.8002	-1.87934	6.80007e-17	**		1.03021e-05	2.80025e-06
D-P	chi-miR-582	14851375	15712891	60	44	4.04	2.8002	-0.528825	0.0639765			4.04003e-06	2.80025e-06
D-P	chi-miR-2411	14851375	15712891	73	44	4.9154	2.8002	-0.811779	0.00281747			4.91537e-06	2.80025e-06
D-P	chi-miR-194	14851375	15712891	102	43	6.8681	2.7366	-1.32753	1.24095e-07	**		6.86805e-06	2.73661e-06
D-P	chi-miR-204	14851375	15712891	150	40	10.1001	2.5457	-1.98824	9.00196e-18	**		1.01001e-05	2.54568e-06
D-P	chi-miR-214	14851375	15712891	316	39	21.2775	2.482	-3.09975	9.56528e-59	**		2.12775e-05	2.48204e-06
D-P	chi-miR-363	14851375	15712891	115	39	7.7434	2.482	-1.64146	4.71251e-11	**		7.74339e-06	2.48204e-06
D-P	chi-miR-455	14851375	15712891	214	39	14.4094	2.482	-2.53744	7.30836e-33	**		1.44094e-05	2.48204e-06
D-P	chi-miR-708	14851375	15712891	196	38	13.1974	2.4184	-2.44813	4.62857e-29	**		1.31974e-05	2.4184e-06
D-P	chi-miR-142*	14851375	15712891	264	38	17.7761	2.4184	-2.87781	6.98406e-46	**		1.77761e-05	2.4184e-06
D-P	chi-miR-433	14851375	15712891	115	37	7.7434	2.3548	-1.71736	1.08229e-11	**		7.74339e-06	2.35475e-06
D-P	chi-miR-376b	14851375	15712891	82	37	5.5214	2.3548	-1.22943	8.13186e-06	**		5.52137e-06	2.35475e-06
D-P	chi-miR-9	14851375	15712891	54	37	3.636	2.3548	-0.626748	0.0407241			3.63603e-06	2.35475e-06
D-P	chi-miR-484	14851375	15712891	107	35	7.2047	2.2275	-1.69351	8.68904e-11	**		7.20472e-06	2.22747e-06
D-P	chi-miR-1271	14851375	15712891	83	34	5.5887	2.1638	-1.36895	1.06486e-06	**		5.58871e-06	2.16383e-06
D-P	chi-miR-369-5p	14851375	15712891	36	33	2.424	2.1002	-0.206863	0.551913			2.42402e-06	2.10019e-06
D-P	chi-miR-450	14851375	15712891	126	33	8.4841	2.1002	-2.01423	2.15319e-15	**		8.48406e-06	2.10019e-06
D-P	chi-miR-182	14851375	15712891	449	32	30.2329	2.0365	-3.89196	1.03162e-100	**		3.02329e-05	2.03654e-06
D-P	chi-miR-421	14851375	15712891	100	32	6.7334	2.0365	-1.72524	2.10804e-10	**		6.73338e-06	2.03654e-06
D-P	chi-miR-665	14851375	15712891	69	27	4.646	1.7183	-1.43501	4.10012e-06	**		4.64603e-06	1.71833e-06
D-P	chi-miR-23b-5p	14851375	15712891	126	27	8.4841	1.7183	-2.30378	5.76449e-18	**		8.48406e-06	1.71833e-06
D-P	chi-miR-30b-3p	14851375	15712891	118	26	7.9454	1.6547	-2.26355	1.3803e-16	**		7.94539e-06	1.65469e-06
D-P	chi-miR-338	14851375	15712891	45	26	3.03	1.6547	-0.872748	0.0128245			3.03002e-06	1.65469e-06
D-P	chi-miR-133a	14851375	15712891	60	25	4.04	1.5911	-1.34433	4.41843e-05	**		4.04003e-06	1.59105e-06
D-P	chi-miR-1248	14851375	15712891	26	25	1.7507	1.5911	-0.137907	0.731799			1.75068e-06	1.59105e-06
D-P	chi-miR-181d	14851375	15712891	753	24	50.7024	1.5274	-5.0529	2.98651e-198	**		5.07024e-05	1.52741e-06
D-P	chi-miR-328	14851375	15712891	59	24	3.9727	1.5274	-1.37904	3.63851e-05	**		3.9727e-06	1.52741e-06
D-P	chi-miR-425-5p	14851375	15712891	61	23	4.1074	1.4638	-1.48851	8.67214e-06	**		4.10736e-06	1.46377e-06
D-P	chi-miR-122	14851375	15712891	54	22	3.636	1.4001	-1.37682	8.03678e-05	**		3.63603e-06	1.40012e-06
D-P	chi-miR-1185	14851375	15712891	27	22	1.818	1.4001	-0.376822	0.364557			1.81801e-06	1.40012e-06
D-P	chi-miR-18a	14851375	15712891	95	21	6.3967	1.3365	-2.25887	1.3611e-13	**		6.39671e-06	1.33648e-06
D-P	chi-miR-197	14851375	15712891	55	21	3.7034	1.3365	-1.47039	2.88659e-05	**		3.70336e-06	1.33648e-06
D-P	chi-miR-130b	14851375	15712891	190	21	12.7934	1.3365	-3.25887	1.29272e-37	**		1.27934e-05	1.33648e-06
D-P	chi-miR-877	14851375	15712891	111	20	7.4741	1.2728	-2.55389	7.26513e-18	**		7.47406e-06	1.27284e-06
D-P	chi-miR-196a	14851375	15712891	316	20	21.2775	1.2728	-4.06325	1.26577e-73	**		2.12775e-05	1.27284e-06
D-P	chi-miR-215	14851375	15712891	13	19	0.8753	1.2092	0.466203	0.377814			8.7534e-07	1.2092e-06
D-P	chi-miR-2904	14851375	15712891	5	19	0.3367	1.2092	1.84452	0.00625854	**		3.36669e-07	1.2092e-06
D-P	chi-miR-493	14851375	15712891	34	18	2.2894	1.1456	-0.998866	0.0156846			2.28935e-06	1.14556e-06
D-P	chi-miR-324	14851375	15712891	65	18	4.3767	1.1456	-1.93374	3.26886e-08	**		4.3767e-06	1.14556e-06
D-P	chi-miR-1306	14851375	15712891	53	17	3.5687	1.0819	-1.72183	4.19606e-06	**		3.56869e-06	1.08191e-06
D-P	chi-miR-196b	14851375	15712891	129	17	8.6861	1.0819	-3.00514	3.73656e-24	**		8.68606e-06	1.08191e-06
D-P	chi-miR-129-3p	14851375	15712891	53	16	3.5687	1.0183	-1.80924	1.91044e-06	**		3.56869e-06	1.01827e-06
D-P	chi-miR-376c	14851375	15712891	32	16	2.1547	1.0183	-1.08132	0.0124388	*		2.15468e-06	1.01827e-06
D-P	chi-miR-542-5p	14851375	15712891	22	15	1.4813	0.9546	-0.633896	0.189954			1.48134e-06	9.5463e-07
D-P	chi-miR-874	14851375	15712891	48	14	3.232	0.891	-1.85893	3.96592e-06	**		3.23202e-06	8.90988e-07
D-P	chi-let-7a*	14851375	15712891	36	14	2.424	0.891	-1.44389	0.000881875	**		2.42402e-06	8.90988e-07
D-P	chi-miR-190a	14851375	15712891	23	14	1.5487	0.891	-0.79756	0.101462			1.54868e-06	8.90988e-07
D-P	chi-miR-202	14851375	15712891	22	13	1.4813	0.8273	-0.840381	0.0941561			1.48134e-06	8.27346e-07
D-P	chi-miR-21*	14851375	15712891	48	11	3.232	0.7001	-2.20679	2.49298e-07	**		3.23202e-06	7.00062e-07
D-P	chi-miR-2424	14851375	15712891	34	11	2.2894	0.7001	-1.70934	0.000261705	**		2.28935e-06	7.00062e-07
D-P	chi-miR-1249	14851375	15712891	24	10	1.616	0.6364	-1.34442	0.0104774	*		1.61601e-06	6.3642e-07
D-P	chi-miR-19a	14851375	15712891	23	10	1.5487	0.6364	-1.28305	0.0156948	*		1.54868e-06	6.3642e-07
D-P	chi-miR-138	14851375	15712891	97	9	6.5314	0.5728	-3.51129	3.76431e-21	**		6.53138e-06	5.72778e-07
D-P	chi-miR-2404	14851375	15712891	16	9	1.0773	0.5728	-0.911317	0.128271			1.07734e-06	5.72778e-07
D-P	chi-miR-767	14851375	15712891	41	8	2.7607	0.5091	-2.43901	4.32315e-07	**		2.76069e-06	5.09136e-07
D-P	chi-miR-20b	14851375	15712891	25	7	1.6833	0.4455	-1.91779	0.00074915	**		1.68335e-06	4.45494e-07
D-P	chi-miR-500	14851375	15712891	22	7	1.4813	0.4455	-1.73337	0.00322505	**		1.48134e-06	4.45494e-07
D-P	chi-miR-132	14851375	15712891	22	6	1.4813	0.3819	-1.9556	0.00139536	**		1.48134e-06	3.81852e-07
D-P	chi-miR-1388-5p	14851375	15712891	36	6	2.424	0.3819	-2.66612	6.64786e-07	**		2.42402e-06	3.81852e-07
D-P	chi-miR-183	14851375	15712891	119	6	8.0127	0.3819	-4.39102	4.64188e-30	**		8.01273e-06	3.81852e-07
D-P	chi-miR-301a	14851375	15712891	21	6	1.414	0.3819	-1.88852	0.00230428	**		1.41401e-06	3.81852e-07
D-P	chi-miR-551b	14851375	15712891	46	6	3.0974	0.3819	-3.01979	1.77597e-09	**		3.09736e-06	3.81852e-07
D-P	chi-miR-628	14851375	15712891	17	6	1.1447	0.3819	-1.5837	0.015676	*		1.14468e-06	3.81852e-07
D-P	chi-miR-181c	14851375	15712891	200	5	13.4668	0.3182	-5.40333	2.15021e-55	**		1.34668e-05	3.1821e-07
D-P	chi-miR-490	14851375	15712891	20	5	1.3467	0.3182	-2.08142	0.00155043	**		1.34668e-06	3.1821e-07
D-P	chi-miR-505	14851375	15712891	31	5	2.0873	0.3182	-2.71363	3.38807e-06	**		2.08735e-06	3.1821e-07
D-P	chi-miR-34b	14851375	15712891	19	4	1.2793	0.2546	-2.32905	0.000963137	**		1.27934e-06	2.54568e-07
D-P	chi-miR-425-3p	14851375	15712891	16	4	1.0773	0.2546	-2.08112	0.00488255	**		1.07734e-06	2.54568e-07
D-P	chi-miR-96	14851375	15712891	71	4	4.7807	0.2546	-4.23092	5.10481e-18	**		4.7807e-06	2.54568e-07
D-P	chi-miR-106	14851375	15712891	18	3	1.212	0.1909	-2.6665	0.000535541	**		1.21201e-06	1.90926e-07
D-P	chi-miR-2284h	14851375	15712891	17	2	1.1447	0.1273	-3.16867	0.000252849	**		1.14468e-06	1.27284e-07
D-P	chi-miR-2387	14851375	15712891	16	2	1.0773	0.1273	-3.08112	0.000470895	**		1.07734e-06	1.27284e-07
D-P	chi-miR-34a	14851375	15712891	105	2	7.0701	0.1273	-5.79543	1.8499e-30	**		7.07005e-06	1.27284e-07
D-P	chi-miR-188	14851375	15712891	27	1	1.818	0.0636	-4.83718	5.1508e-08	**		1.81801e-06	6.3642e-08
D-P	chi-miR-218	14851375	15712891	20	1	1.3467	0.0636	-4.40426	6.17121e-06	**		1.34668e-06	6.3642e-08
Note: 104 miRNAs (e.g., miR-935, miR-592 and miR-671) displayed the lowest sequencing frequencies (less than 10 reads).
