# Supplementary material for: Comparative Transcriptome Profiling of Dairy Goat MicroRNAs from Dry Period and Peak Lactation Mammary Gland Tissues
Source: PLoS One. 2012 Dec 26;7(12):e52388. doi: 10.1371/journal.pone.0052388 (PMC3530564; doi:10.1371/journal.pone.0052388)
Supplement: Table S6 — Summary of the common and stage-specific sequences expressed in P and D. (XLS) [file pone.0052388.s009.xls]

## Sheet: Table S6
Supplementary information, Table S6. Summary of the common and specific sequences between P and D.
Class	Unique sRNAs	Percent (%)	Total sRNAs	Percent (%)
Total_sRNAs	1692810	100	30564266	100
D_&_P	204619	12.09	28690463	93.87
D_specific	584296	34.52	649194	2.12
P_specific	903895	5.34	1224609	4.01
