# Supplementary material for: Comparative Transcriptome Profiling of Dairy Goat MicroRNAs from Dry Period and Peak Lactation Mammary Gland Tissues
Source: PLoS One. 2012 Dec 26;7(12):e52388. doi: 10.1371/journal.pone.0052388 (PMC3530564; doi:10.1371/journal.pone.0052388)
Supplement: Table S7 — Summary of the top 20 most abundant miRNAs identified by deep sequencing in different livestock animals. (XLS) [file pone.0052388.s010.xls]

## Sheet: Table S7
Supplementary information, Table S7. Summary of the top 20 most abundant miRNAs identified by deep sequencing in different livestock animals.
goat		cattle		pig							chick	sheep skin		goat skin		goat
P-mammary	D-mammary	testis A	ovary A	immature B	mature B	fat C	muscle C	piglet backfat D	adult pig D	pituitary E	embryos F	Body side G	Ear G	Body side G	Ear G	early lactation mammary H
let-7f	let-7f	miR-143	miR-143	let-7c	let-7f	miR-1a	miR-1a	miR-378	miR-143	miR-7	miR-30d	hsa-miR-205	hsa-miR-23b	mmu-miR-720	hsa-miR-125b	miR-143
let-7a	let-7a	miR-378	let-7f-1	miR-199b*	let-7c	miR-206	miR-206	miR-143	let-7a	miR-101a	miR-101	hsa-miR-23a	hsa-miR-23a	mmu-miR-199b	mmu-miR-720	let-7b
miR-103	let-7b	let-7f-1	let-7a-1	let-7f	miR-199b*	miR-101a	miR-101a	miR-148a	miR-378	let-7f	miR-30a-5p	hsa-miR-125b	hsa-miR-24	hsa-miR-24	hsa-miR-24	let-7a
miR-107	let-7c	let-7a-1	let-7c	miR-140*	miR-140*	miR-199b*	miR-486	let-7a	miR-103/107	miR-30a	miR-128	hsa-miR-24	hsa-miR-205	hsa-miR-23b	mmu-miR-199b	miR-378
let-7g	let-7g	miR-1	miR-10b	miR-101a	miR-103	miR-99a	miR-199b*	let-7f	miR-148a	let-7c	miR-140*	hsa-let-7a	hsa-miR-203	hsa-miR-23a	hsa-miR-200b	miR-148a
miR-1	miR-103	let-7c	let-7b	miR-103	miR-107	let-7f	let-7f	let-7c	miR-10b	miR-99a	miR-146c	hsa-miR-451	hsa-miR-451	hsa-let-7b	hsa-miR-23a	let-7f
miR-143	miR-199a-3p	miR-206	miR-26a	miR-107	miR-101a	miR-10	miR-30d	miR-10b	miR-21	miR-26a	miR-1a	hsa-miR-203	hsa-miR-26a	hsa-miR-26a	hsa-miR-594	miR-30a-5p
miR-423-5p	miR-21	let-7b	miR-148a	miR-26a	miR-26a	let-7c	miR-99a	miR-30a-5p	let-7f	miR-29c	miR-148a	hsa-miR-23b	hsa-miR-125b	hsa-miR-125b	hsa-miR-23b	let-7c
miR-29a	miR-29a	miR-148a	miR-21	miR-185	miR-30a	miR-140*	miR-10	miR-21	let-7c	miR-103	miR-302a-5p	hsa-miR-26a	hsa-let-7a	hsa-miR-145	hsa-let-7a	miR-146b
miR-101	miR-1	miR-10b	miR-140	miR-30a	miR-1a	miR-148a	miR-30a	miR-101	miR-126-3p	miR-148a	miR-130a	hsa-let-7c	hsa-miR-143	hsa-miR-205	hsa-miR-451	miR-21
miR-140	miR-423-5p	miR-26a	miR-101	miR-125b	miR-185	miR-21	miR-26a	miR-126-3p	miR-30a-5p	miR-185	miR-103	hsa-let-7f	hsa-miR-29a	hsa-miR-143	hsa-miR-29a	miR-103
miR-21	miR-320	miR-379	miR-195	miR-21	miR-16	miR-26a	miR-133a	miR-30d	miR-30d	miR-107	miR-130b	hsa-miR-21	hsa-miR-145	hsa-miR-199a	hsa-miR-26a	miR-200c
let-7b	miR-143	miR-127	miR-125b-1	miR-148a	miR-21	miR-30a	let-7c	miR-199a-3p	miR-152	miR-140*	miR-456	hsa-miR-200b	hsa-let-7c	hsa-miR-200b	hsa-let-7b	miR-30d
miR-320	miR-140	miR-411	miR-30a-5p	miR-16	miR-29c	miR-125b	miR-320	miR-152	miR-101	miR-125b	miR-26a	hsa-miR-200a	hsa-miR-200b	hsa-miR-221	hsa-miR-21	miR-126
miR-30a-5p	miR-101	miR-30d	miR-378	miR-23a	miR-125b	miR-103	miR-140*	miR-127	let-7e	miR-16	miR-30e	hsa-miR-29a	hsa-miR-29b	hsa-miR-29a	hsa-miR-145	let-7g
let-7c	let-7e	miR-30a-5p	let-7e	miR-221	miR-23a	miR-23a	miR-21	miR-103/107	miR-191	miR-21	miR-221	hsa-let-7b	hsa-miR-27b	hsa-miR-594	hsa-let-7c	miR-10b
miR-148a	miR-107	let-7g	miR-199a-3p	miR-130a	miR-148a	miR-107	miR-499	let-7g	let-7g	miR-31	miR-21	hsa-miR-29b	hsa-miR-21	hsa-let-7a	hsa-miR-16	miR-26a
miR-199a-3p	miR-2284x	let-7e	miR-126	miR-128	miR-128	miR-30d	miR-128	miR-199b-3p	miR-10a	let-7i	miR-107	hsa-let-7d	hsa-miR-27a	hsa-miR-200a	hsa-miR-205	miR-30e-5p
miR-146b	miR-30a-5p	miR-21	let-7g	miR-1a	miR-130a	miR-128	miR-148a	miR-10a	miR-199a-3p	miR-128	miR-222	hsa-miR-16	hsa-miR-200a	hsa-miR-451	hsa-miR-199a*	miR-423-5p
miR-2284x	let-7d	miR-24-3p	miR-214	let-7i	miR-145	miR-320	miR-103/107	miR-30e-5p	miR-27b	miR-23a	miR-458	hsa-miR-27b	hsa-miR-99a	hsa-miR-103	hsa-miR-143	miR-151
A: Huang J, Ju Z, Li Q, Hou Q, Wang C, et al. (2011) Solexa sequencing of novel and differentially expressed microRNAs in testicular and ovarian tissues in Holstein cattle. International journal of biological sciences 7: 1016.
B: Lian C, Sun B, Niu S, Yang R, Liu B, et al. (2012) A comparative profile of the microRNA transcriptome in immature and mature porcine testes using Solexa deep sequencing. FEBS Journal.
C: Li HY, Xi QY, Xiong YY, Liu XL, Cheng X, et al. (2012) Identification and comparison of microRNAs from skeletal muscle and adipose tissues from two porcine breeds. Animal Genetics.
D: Li G, Li Y, Li X, Ning X, Li M, et al. (2011) MicroRNA identity and abundance in developing swine adipose tissue as determined by Solexa sequencing. Journal of cellular biochemistry 112: 1318-1328.
E: Li H, Xi Q, Xiong Y, Cheng X, Qi Q, et al. (2011) A Comprehensive Expression Profile of MicroRNAs in Porcine Pituitary. PloS one 6: e24883.
F: Shao P, Liao JY, Guan DG, Yang JH, Zheng LL, et al. (2012) Drastic expression change of transposon-derived piRNA-like RNAs and microRNAs in early stages of chicken embryos implies a role in gastrulation. RNA Biology 9: 0--1.
Let-7 family was not investigated, because the let-7 family is well known to be ubiquitously expressed.
G: Wenguang Z, Jianghong W, Jinquan L, Yashizawa M (2007) A subset of skin-expressed microRNAs with possible roles in goat and sheep hair growth based on expression profiling of mammalian microRNAs. Omics: a journal of integrative biology 11: 385-396.
H: Ji Z, Wang G, Xie Z, Zhang C, Wang J (2012) Identification and characterization of microRNA in the dairy goat (Capra hircus) mammary gland by Solexa deep-sequencing technology. Molecular Biology Reports: 1-11.
