# Supplementary material for: Comparative Transcriptome Profiling of Dairy Goat MicroRNAs from Dry Period and Peak Lactation Mammary Gland Tissues
Source: PLoS One. 2012 Dec 26;7(12):e52388. doi: 10.1371/journal.pone.0052388 (PMC3530564; doi:10.1371/journal.pone.0052388)
Supplement: Table S8 — The mature miRNA and primer sequences. (XLS) [file pone.0052388.s011.xls]

## Sheet: Sheet1
Supplementary information, Table S8 The mature miRNA and primer sequences.
A. The mature miRNA sequences
miRNA name	mature miRNA sequence
miR-2478	GUAUCCCACUUCUGACACCA
miR-451	AAACCGUUACCAUUACUGAGUUU
miR-2887	GGGGUCCGGUGCGGAGAG
miR-98	UGAGGUAGUAAGUUGUAUUGUU
miR-25	CAUUGCACUUGUCUCGGUCUGA
miR-145	GUCCAGUUUUCCCAGGAAUCCCU
miR-221	AGCUACAUUGUCUGCUGGGUUU
miR-222	AGCUACAUCUGGCUACUGGGUCU
miR-93	CAAAGUGCUGUUCGUGCAGGUAG
miR-181b	AACAUUCAUUGCUGUCGGUGGGUU
miR-199a-3p	ACAGUAGUCUGCACAUUGGUU
miR-128	UCACAGUGAACCGGUCUCUUU
miR-199b	CCCAGUGUUUAGACUAUCU
novel_miR-10	GAGGCGGGGGUCGCUCUCUUU
novel_miR-12	UAAUACUGCCUGGUAAUGAUGAC
novel_mir_16	AUCAUGUAUGAUACUGCAAACA
novel_miR-19	AGAUAUUGCACGGUUGAUCUCU
novel_miR-21	GGUUGAUCAGAGAACAUACAUU
novel_mir_35	GAAAAGUUCGUUUGGGUUUUC
novel_miR-50	CAGGCUAGGAGAAAUGAUUGG
novel_miR-51	UAGCAGCGGGAACAGUACUGCAG
novel_mir_56	UACAGUGACCAGGUGACGACG
B. The primer sequences of the stem-loop qPCR experiments
miRNA name	Primer	Primer sequence	Product size (bp)
miR-2478	Loop	GTCGTATCCAGTGCAGGGTCCGAGGTATTCGCACTGGATACGACTGGTGTCA	57
	FW Primer	GGCGTATCCCACTTCTGACACCA
	RW Primer	GTGCAGGGTCCGAGGT
miR-451	Loop	GTCGTATCCAGTGCAGGGTCCGAGGTATTCGCACTGGATACGACAAACTCAG	59
	FW Primer	GCAAACCGTTACCATTACTGAGTTT AAACCGTTACCATTACTGAGTTT
	RW Primer	GTGCAGGGTCCGAGGT
miR-2887	Loop	GTCGTATCCAGTGCAGGGTCCGAGGTATTCGCACTGGATACGACCTCTCCGC	58
	FW Primer	ATATACGGGGTCCGGTGCGGAGAG
	RW Primer	GTGCAGGGTCCGAGGT
miR-98	Loop	GTCGTATCCAGTGCAGGGTCCGAGGTATTCGCACTGGATACGACAACAATAC	59
	FW Primer	GGCTGAGGTAGTAAGTTGTATTGTT
	RW Primer	GTGCAGGGTCCGAGGT
miR-25	Loop	GTCGTATCCAGTGCAGGGTCCGAGGTATTCGCACTGGATACGACTCAGACCG	59
	FW Primer	GCGCATTGCACTTGTCTCGGTCTGA
	RW Primer	GTGCAGGGTCCGAGGT
miR-145	Loop	GTCGTATCCAGTGCAGGGTCCGAGGTATTCGCACTGGATACGACAGGGATTC	59
	FW Primer	GCGTCCAGTTTTCCCAGGAATCCCT
	RW Primer	GTGCAGGGTCCGAGGT
miR-221	Loop	GTCGTATCCAGTGCAGGGTCCGAGGTATTCGCACTGGATACGACAAACCCAG	59
	FW Primer	GCGAGCTACATTGTCTGCTGGGTTT
	RW Primer	GTGCAGGGTCCGAGGT
miR-222	Loop	GTCGTATCCAGTGCAGGGTCCGAGGTATTCGCACTGGATACGACAGACCCAG	59
	FW Primer	GCAGCTACATCTGGCTACTGGGTCT
	RW Primer	GTGCAGGGTCCGAGGT
miR-93	Loop	GTCGTATCCAGTGCAGGGTCCGAGGTATTCGCACTGGATACGACCTACCTGC	59
	FW Primer	GCCAAAGTGCTGTTCGTGCAGGTAG
	RW Primer	GTGCAGGGTCCGAGGT
miR-181b	Loop	GTCGTATCCAGTGCAGGGTCCGAGGTATTCGCACTGGATACGACAACCCACC	59
	FW Primer	GAACATTCATTGCTGTCGGTGGGTT
	RW Primer	GTGCAGGGTCCGAGGT
miR-199a-3p	Loop	GTCGTATCCAGTGCAGGGTCCGAGGTATTCGCACTGGATACGACAACCAATG	59
	FW Primer	GCGTACAGTAGTCTGCACATTGGTT
	RW Primer	GTGCAGGGTCCGAGGT
miR-128	Loop	GTCGTATCCAGTGCAGGGTCCGAGGTATTCGCACTGGATACGACAAAGAGAC	59
	FW Primer	GCGCTCACAGTGAACCGGTCTCTTT
	RW Primer	GTGCAGGGTCCGAGGT
miR-199b	Loop	GTCGTATCCAGTGCAGGGTCCGAGGTATTCGCACTGGATACGACAGATAGTC	57
	FW Primer	GGAACCCAGTGTTTAGACTATCT
	RW Primer	GTGCAGGGTCCGAGGT
novel_miR-10	Loop	GTCGTATCCAGTGCAGGGTCCGAGGTATTCGCACTGGATACGACAAAGAGAG	58
	FW Primer	GCGGAGGCGGGGGTCGCTCTCTTT
	RW Primer	GTGCAGGGTCCGAGGT
novel_miR-12	Loop	GTCGTATCCAGTGCAGGGTCCGAGGTATTCGCACTGGATACGACGTCATCAT	58
	FW Primer	GTAATACTGCCTGGTAATGATGAC
	RW Primer	GTGCAGGGTCCGAGGT
novel_miR-16	Loop	GTCGTATCCAGTGCAGGGTCCGAGGTATTCGCACTGGATACGACTGTTTGCA	60
	FW Primer	GGCCATCATGTATGATACTGCAAACA
	RW Primer	GTGCAGGGTCCGAGGT
novel_miR-19	Loop	GTCGTATCCAGTGCAGGGTCCGAGGTATTCGCACTGGATACGACAGAGATCA	58
	FW Primer	GCAGATATTGCACGGTTGATCTCT
	RW Primer	GTGCAGGGTCCGAGGT
novel_miR-21	Loop	GTCGTATCCAGTGCAGGGTCCGAGGTATTCGCACTGGATACGACAATGTATG	58
	FW Primer	GCGGTTGATCAGAGAACATACATT
	RW Primer	GTGCAGGGTCCGAGGT
novel_miR-35	Loop	GTCGTATCCAGTGCAGGGTCCGAGGTATTCGCACTGGATACGACGAAAACCC	59
	FW Primer	GCGCGAAAAGTTCGTTTGGGTTTTC
	RW Primer	GTGCAGGGTCCGAGGT
novel_miR-50	Loop	GTCGTATCCAGTGCAGGGTCCGAGGTATTCGCACTGGATACGACCCAATCAT	58
	FW Primer	GCGCAGGCTAGGAGAAATGATTGG
	RW Primer	GTGCAGGGTCCGAGGT
novel_miR-51	Loop	GTCGTATCCAGTGCAGGGTCCGAGGTATTCGCACTGGATACGACCTGCAGTA	58
	FW Primer	GTAGCAGCGGGAACAGTACTGCAG
	RW Primer	GTGCAGGGTCCGAGGT
novel_miR-56	Loop	GTCGTATCCAGTGCAGGGTCCGAGGTATTCGCACTGGATACGACCGTCGTCA	58
	FW Primer	GCGTACAGTGACCAGGTGACGACG
	RW Primer	GTGCAGGGTCCGAGGT
18S-snRNA	FW Primer	GTGGTGTTGAGGAAAGCAGACA	79
	RW Primer	TGATCACACGTTCCACCTCATC
